# Supplementary material for: The correlation between serum calcium levels and prognosis in patients with severe acute osteomyelitis
Source: Front Immunol. 2024 Jun 6;15:1378730. doi: 10.3389/fimmu.2024.1378730 (PMC11186995; doi:10.3389/fimmu.2024.1378730)
Supplement: Supplementary file 1 [file DataSheet_1.csv]

	lactate	hemoglobin	creatinine	Glucose	WBC	crp	ALT	AST	ALP	Albumin	Ca	platelets	gender	anchor_age	aki_stage	hypertension	org_name	mortality_time	mortality_28	mortality_90	mortality_180	mortality_365	mortality_730	marital_status_new	race_new	sepsis
1	2.3	12.3	0.9	349	9.6	5.3	16	15	62	3.6	8.6	247	0	53	1	1	1	730	0	0	0	0	0	0	1	1
2	1.1	12.9	0.9	326	20.5	264	24	22	136	3.6	9.1	367	1	53	0	1	1	730	0	0	0	0	0	0	1	1
3	1.1	9.5	5	167	7.3	288.3	16	17	42	3.4	10.6	140	1	63	0	0	1	730	0	0	0	0	0	0	1	0
4	NA	12.5	0.8	286	7.3	18.7	NA	NA	NA	NA	9.2	244	1	55	0	0	1	730	0	0	0	0	0	1	1	0
5	1.9	13.1	1.6	291	18.2	152.7	32	22	98	4.2	9.1	363	1	58	0	0	1	730	0	0	0	0	0	1	1	0
6	1.5	13.1	0.8	299	4.8	4.9	17	15	96	2.4	8.6	272	0	37	0	0	1	730	0	0	0	0	0	0	0	0
7	1.8	11.7	1	69	7.6	11.2	NA	NA	NA	NA	8.4	181	1	61	0	0	1	730	0	0	0	0	0	1	1	0
8	1.5	15.4	1	103	10.4	2.8	16	21	83	3.7	9.4	259	1	32	0	0	1	730	0	0	0	0	0	0	0	0
9	1.4	12.9	0.8	218	9.4	11.8	42	38	60	3.5	9	295	0	64	0	1	1	730	0	0	0	0	0	1	0	0
10	3.9	12.4	1	95	7.9	NA	18	30	129	3.5	9.6	334	0	72	0	1	1	2373	0	0	0	0	0	0	1	0
11	1.8	12.5	1.3	306	6.4	NA	17	16	102	NA	9.1	290	1	54	0	0	1	730	0	0	0	0	0	1	0	0
12	4.7	12	0.9	104	11.7	NA	5	11	72	3.3	8.5	352	1	62	0	1	1	32	0	1	1	1	1	0	1	0
13	1.8	14.5	0.5	265	6.8	NA	29	16	59	NA	8.7	265	0	62	0	0	1	730	0	0	0	0	0	0	1	0
14	1.5	12.4	1.2	106	11.6	NA	29	33	125	2	7.3	236	1	70	0	0	1	730	0	0	0	0	0	1	0	0
15	1	14.1	0.9	115	11.7	NA	22	15	77	3.3	8	209	1	28	0	0	1	730	0	0	0	0	0	0	1	0
16	2	11.7	1.3	147	10.2	276.6	11	13	211	2.8	9.4	296	1	48	0	0	1	730	0	0	0	0	0	0	1	0
17	1.3	13	3.3	175	6.9	4	87	47	271	3.9	7.7	276	1	44	0	1	1	730	0	0	0	0	0	1	1	1
18	2.1	10.7	0.9	92	10.8	0.3	29	24	172	4.6	8.7	433	0	60	0	1	1	730	0	0	0	0	0	0	1	0
19	1.8	12.7	1.2	112	14.7	115.6	21	21	121	3.2	8.5	280	1	61	0	1	1	730	0	0	0	0	0	1	0	0
20	1.6	15.1	1.5	249	7	2	22	17	60	4.3	10.8	191	1	71	0	1	1	730	0	0	0	0	0	1	1	0
21	1.9	10.5	2	142	14.1	201.9	10	19	78	NA	9.6	329	0	83	0	0	1	730	0	0	0	0	0	0	0	0
22	1.3	12.4	0.9	271	8	71.2	10	11	97	4.1	8.6	274	1	56	0	0	1	730	0	0	0	0	0	0	1	0
23	1.8	14.9	1.3	110	9.8	2.6	16	19	94	4.1	9.9	399	1	54	0	1	1	2285	0	0	0	0	0	1	1	1
24	1.3	13.6	0.9	221	11.8	133.1	11	15	54	NA	8.6	209	1	65	0	1	1	730	0	0	0	0	0	1	1	0
25	1.6	13.9	1.2	147	8.6	106.9	23	44	81	3	8.7	282	1	48	0	1	1	3700	0	0	0	0	0	1	0	0
26	2.9	15.1	0.6	199	6.1	25	25	18	107	4.2	8.7	339	0	59	0	1	1	730	0	0	0	0	0	0	1	0
27	1.4	10.1	6.9	201	6.8	NA	17	22	127	3.7	8.9	129	1	70	0	0	1	339	0	0	0	1	1	1	1	1
28	1.9	13	0.8	169	4.9	63.1	164	46	382	3.3	9.8	203	1	57	0	0	1	730	0	0	0	0	0	1	1	1
29	1.8	10.1	6.3	93	10	48	21	33	245	3	8.9	84	0	48	1	1	1	3211	0	0	0	0	0	0	0	1
30	3.4	11.9	0.8	147	8	12.3	23	17	75	2.8	9.5	211	1	49	0	1	1	730	0	0	0	0	0	1	1	0
31	1.7	12.8	1.2	112	9.1	1.2	29	19	86	3.6	10.2	238	1	63	1	0	1	2544	0	0	0	0	0	1	1	1
32	1.2	9.7	0.8	144	3.7	11.3	14	19	53	3.9	8.1	91	1	73	1	1	1	730	0	0	0	0	0	1	1	1
33	1.5	10	3.6	382	16.2	NA	NA	NA	NA	NA	8.9	237	1	48	0	0	1	730	0	0	0	0	0	0	0	0
34	1.1	9	2.9	163	6.5	NA	20	22	58	3.4	8.5	190	1	69	0	1	1	842	0	0	0	0	0	1	1	1
35	0.9	7.7	1.8	61	23.5	NA	145	135	370	3.1	9.1	231	1	87	0	0	1	115	0	0	1	1	1	1	1	0
36	1.4	13.5	0.9	107	8.9	7.3	98	44	79	4.4	9.4	210	1	37	0	0	1	730	0	0	0	0	0	0	0	0
37	1.1	11.5	1.1	190	9.9	114.5	23	33	123	3	8.5	258	1	55	1	0	1	730	0	0	0	0	0	0	1	1
38	1.2	9	1.2	190	9	79.8	61	45	809	3.3	9.1	637	1	51	0	1	1	730	0	0	0	0	0	1	1	1
39	1.1	13.2	1	272	10.1	39.2	19	20	151	3.8	9.4	376	0	55	0	1	1	730	0	0	0	0	0	0	1	1
40	1.3	11.4	1.2	176	6	1.8	19	24	60	3.9	8.9	280	1	86	0	1	1	730	0	0	0	0	0	1	0	0
41	1.6	9.8	0.6	106	9.9	239.2	64	71	112	2.6	9.1	274	1	60	0	0	0	730	0	0	0	0	0	1	1	0
42	3.4	14.6	0.7	214	9.5	35.1	NA	NA	NA	NA	9.8	282	1	50	0	1	1	730	0	0	0	0	0	0	0	0
43	5.2	17	0.8	192	16.7	123.5	130	116	64	4.1	8.6	249	1	27	0	0	1	730	0	0	0	0	0	0	1	1
44	1.4	9.3	0.8	244	11.2	167.1	19	15	174	3.5	8.7	606	0	44	0	1	1	730	0	0	0	0	0	0	0	0
45	1.9	9.6	1.4	123	16.3	225.8	22	23	52	4	9.6	379	0	61	0	1	1	730	0	0	0	0	0	0	0	0
46	2.1	13	1.5	279	10	31	15	22	168	2.3	8.9	380	1	61	0	1	1	1540	0	0	0	0	0	0	0	1
47	2.1	11.3	2	119	7.2	NA	13	32	91	4	8.7	236	1	52	1	0	1	1183	0	0	0	0	0	1	1	1
48	2.6	12.1	6.9	98	14.9	176	11	15	176	3.3	9.5	217	1	77	0	0	1	484	0	0	0	0	1	1	1	0
49	1.7	11.3	1.6	77	6.2	NA	30	26	70	3.8	9.6	212	1	81	1	1	1	2103	0	0	0	0	0	1	0	1
50	2.5	10.7	1.6	361	4.2	4.2	14	30	63	4	8.9	220	1	66	1	0	1	2392	0	0	0	0	0	0	0	1
51	2.3	14.6	1.2	148	8	40.1	23	16	88	3.3	9.2	305	1	57	0	1	1	730	0	0	0	0	0	1	0	0
52	2.2	12.6	0.8	140	6.8	NA	NA	NA	NA	NA	8.6	259	0	48	0	0	1	730	0	0	0	0	0	0	1	0
53	0.9	10.4	1.5	262	7.1	NA	NA	33	79	2.3	9.9	315	0	73	1	0	1	730	0	0	0	0	0	1	0	1
54	1.1	12.4	0.7	83	14.7	184.9	12	19	70	2.4	7.6	616	1	76	0	1	1	730	0	0	0	0	0	0	1	0
55	3.4	12.1	1.6	174	12.8	22.5	19	19	396	3.1	8.2	360	1	65	0	1	1	730	0	0	0	0	0	0	1	0
56	1.4	13	1	65	6	118.6	15	24	181	3.4	9.2	132	1	58	0	1	1	3262	0	0	0	0	0	1	1	1
57	2.9	13	0.8	174	7	NA	21	18	60	3.9	9.7	284	0	71	0	1	1	3290	0	0	0	0	0	1	1	1
58	1.9	10.9	2.7	104	6.4	66.8	12	18	69	4.1	9.1	242	0	71	1	0	1	2404	0	0	0	0	0	0	0	1
59	1.4	14.1	1.2	95	6.7	29.3	12	19	86	3.5	8.7	262	1	58	0	0	1	730	0	0	0	0	0	1	1	0
60	1.1	12.8	0.8	83	5.6	84.9	75	36	93	4.4	7.9	192	0	48	1	0	1	730	0	0	0	0	0	0	0	1
61	1.9	13	1.2	195	7.5	3.2	32	26	149	NA	9.2	123	1	77	0	0	1	730	0	0	0	0	0	1	1	0
62	NA	14.1	1	120	14.2	99	15	15	81	3.2	9	411	1	70	0	1	1	753	0	0	0	0	0	1	1	0
63	1.2	13.5	1.1	339	7.7	83.4	31	31	69	NA	10	292	1	55	0	1	1	730	0	0	0	0	0	0	1	0
64	NA	15.9	1.1	89	6.3	12.7	33	20	45	NA	9.9	201	1	29	0	0	1	730	0	0	0	0	0	0	1	0
65	1.8	9.5	1	263	19.1	4.8	15	18	130	3.6	8.9	575	0	45	1	1	1	730	0	0	0	0	0	0	0	0
66	3.2	10.4	0.8	149	12.1	NA	36	40	92	4.1	9	159	0	91	1	1	1	730	0	0	0	0	0	0	1	1
67	0.8	12.8	2.2	251	6.6	25.4	16	16	101	3	9.5	258	1	46	0	1	1	730	0	0	0	0	0	0	1	0
68	4.5	14.1	1	132	34.5	16.9	16	15	81	3.4	9.3	125	1	60	0	0	1	730	0	0	0	0	0	1	1	1
69	1	15.1	1.1	446	6.2	13.8	104	51	93	2.7	8.8	236	1	41	0	0	1	730	0	0	0	0	0	0	0	0
70	1.3	11.3	0.6	90	6.9	84.1	20	22	60	3.2	8.1	295	0	78	0	0	1	730	0	0	0	0	0	1	0	1
71	0.8	13.6	2	61	6.7	0.5	14	18	72	3.9	8.8	178	1	64	0	0	1	730	0	0	0	0	0	1	1	0
72	2.1	15.2	1.6	462	19	NA	15	11	110	NA	8.5	265	1	68	0	1	1	730	0	0	0	0	0	0	0	0
73	1.3	13.2	1.4	124	11.1	91.4	NA	NA	NA	NA	8.6	286	1	56	0	0	1	730	0	0	0	0	0	0	0	0
74	1.4	16.8	1	137	11.3	129.1	26	51	104	3.1	8.8	216	1	68	1	1	1	171	0	0	1	1	1	0	1	1
75	1.3	13.9	1	260	5.2	157.2	32	36	132	3.4	8.6	204	1	69	0	1	1	730	0	0	0	0	0	1	0	0
76	1.3	13.5	0.6	97	5	21.4	38	45	113	3.2	9	213	1	62	0	1	0	337	0	0	0	1	1	0	1	0
77	2.1	9.1	0.8	105	9.8	81.3	11	20	86	2.8	9.5	270	1	91	1	0	1	350	0	0	0	1	1	0	1	1
78	2	14.9	0.8	72	7.9	200.4	32	19	54	3.6	9.6	321	1	42	0	1	1	730	0	0	0	0	0	0	0	0
79	1.5	14.2	0.7	87	4	21.5	NA	NA	NA	NA	8	177	0	51	0	0	1	730	0	0	0	0	0	0	1	0
80	1.5	11.9	1.6	366	11	121.1	39	22	218	3.3	9.6	505	1	49	0	1	1	1063	0	0	0	0	0	0	1	0
81	1.8	12.7	1.3	92	8.3	200.5	47	16	69	3.6	9	191	1	69	1	1	1	730	0	0	0	0	0	1	1	0
82	2.8	12.6	0.8	387	16.5	13.8	13	15	70	1.9	7.6	349	1	66	0	0	1	730	0	0	0	0	0	0	0	0
83	1	15.3	0.9	101	7	2.8	NA	NA	NA	NA	NA	215	1	24	0	0	1	730	0	0	0	0	0	1	1	0
84	1.3	10.9	4.4	60	10.8	87	9	15	131	3.8	9.3	320	1	47	0	0	1	1506	0	0	0	0	0	0	1	1
85	2.9	8	0.5	102	6.8	51.5	22	21	118	2.5	8.1	448	0	61	0	1	1	730	0	0	0	0	0	0	1	0
86	1.7	8.2	4	131	7.8	14.5	40	20	160	3.4	7.8	191	1	62	0	0	1	2344	0	0	0	0	0	0	0	1
87	0.6	10.2	2.9	191	7.7	154	22	21	89	3.7	9.3	168	1	45	1	0	1	1224	0	0	0	0	0	1	0	1
88	2.3	13.4	0.9	78	5.8	0.5	33	29	59	3.6	7.6	237	0	58	0	0	1	730	0	0	0	0	0	1	1	0
89	1.3	9.9	1	166	6.6	NA	27	15	48	3.7	8.8	222	0	65	1	1	1	730	0	0	0	0	0	0	1	1
90	1.4	11.9	1	231	12.3	145.8	26	26	154	2.4	8.6	493	1	60	0	1	1	730	0	0	0	0	0	0	1	0
91	1.5	9.7	1.6	115	8.6	NA	12	37	57	2.8	8.5	609	1	80	0	0	1	492	0	0	0	0	1	1	1	0
92	0.8	12.9	0.8	138	8.8	15.4	23	20	153	3.3	9.4	488	1	66	1	1	1	730	0	0	0	0	0	0	1	1
93	5.3	13.4	1.7	111	13	13	1441	1456	61	2.7	7	248	1	52	0	1	1	730	0	0	0	0	0	1	1	1
94	1.9	10.9	1.2	181	14.1	140.2	NA	NA	NA	NA	8.7	456	0	91	0	1	1	730	0	0	0	0	0	0	1	0
95	0.8	12.9	0.9	103	12.6	NA	21	41	71	3.3	8.7	232	1	37	0	0	1	730	0	0	0	0	0	0	1	0
96	1	10.4	10.4	161	11.1	270.9	NA	NA	NA	NA	9.6	353	1	43	0	0	1	730	0	0	0	0	0	0	1	0
97	1.5	12.2	0.7	275	10.9	6.5	19	21	91	3	8.5	271	0	46	0	1	1	730	0	0	0	0	0	1	1	1
98	1	12.6	1.4	96	12.3	NA	17	31	75	2.9	7.9	168	0	80	1	1	1	3037	0	0	0	0	0	1	1	1
99	1.7	10.1	2.1	115	11.8	167.4	10	13	124	3.4	8.5	210	1	68	0	0	1	730	0	0	0	0	0	1	1	0
100	1.2	13.4	3.9	109	18.1	32.4	5	9	150	2.7	9.3	314	1	72	0	1	1	514	0	0	0	0	1	0	1	1
101	NA	11.1	5	134	7.1	NA	18	17	84	4.2	10.1	219	1	60	0	1	1	730	0	0	0	0	0	1	0	0
102	1.5	12.9	1.4	118	9.5	137.3	10	23	73	4.4	10.5	319	0	80	0	0	1	1465	0	0	0	0	0	0	0	1
103	NA	12.6	0.7	115	9.5	NA	NA	NA	NA	NA	9.4	267	0	71	0	0	0	730	0	0	0	0	0	0	1	0
104	4	9	1.5	181	9.1	61.4	18	19	122	2.9	8.4	291	1	81	1	1	1	635	0	0	0	0	1	0	1	1
105	1.2	11.7	1.2	113	9.3	22.4	13	16	105	3.3	8.8	367	1	64	0	0	1	730	0	0	0	0	0	0	1	0
106	1.1	12.6	0.9	135	12.9	NA	NA	NA	NA	NA	9.1	314	1	46	0	1	1	730	0	0	0	0	0	0	1	0
107	2.8	12.2	1.2	423	8.8	13.7	26	19	96	4	9	141	1	50	0	0	1	730	0	0	0	0	0	1	1	1
108	3.1	15.5	1.4	372	12.3	96.2	96	45	102	3.7	10.5	488	1	51	0	1	1	730	0	0	0	0	0	1	1	0
109	3.3	12.5	1.2	254	15.1	32	16	21	98	3.4	8.7	213	1	72	1	0	1	2232	0	0	0	0	0	0	0	1
110	1.6	16.7	1.4	118	9.7	165.5	NA	NA	NA	NA	9.5	161	1	75	0	1	1	730	0	0	0	0	0	0	1	0
111	1.9	9.7	1.2	164	7	NA	22	17	87	2.9	8.4	290	1	67	1	0	1	902	0	0	0	0	0	0	1	0
112	2.8	15.5	0.8	120	7.3	85.3	18	18	123	NA	9	178	1	63	0	1	1	730	0	0	0	0	0	1	0	0
113	3	9	2.8	238	24.7	NA	29	46	147	3.1	9.5	552	1	91	0	0	1	407	0	0	0	0	1	0	0	1
114	1.6	11.5	0.9	51	8.4	215.1	10	14	61	2.8	8.1	265	0	28	1	1	1	730	0	0	0	0	0	0	1	0
115	1.3	9.9	3.8	166	11.1	NA	6	14	121	3.4	8	600	0	66	0	0	1	394	0	0	0	0	1	0	1	0
116	0.8	12	1.3	117	8.8	107.6	33	21	71	NA	8.4	150	1	61	0	0	1	730	0	0	0	0	0	1	1	0
117	1.1	13.2	1.1	89	25.7	97.3	16	25	95	3.3	8.5	378	1	50	0	1	1	1202	0	0	0	0	0	0	1	0
118	1.9	11	2	226	3.5	NA	37	34	86	4.1	8.3	153	1	61	1	0	1	2887	0	0	0	0	0	1	0	1
119	0.9	13.5	1.2	101	5.7	NA	18	21	110	4.4	9.2	267	0	79	0	1	1	730	0	0	0	0	0	0	1	1
120	1.1	9.7	7.4	142	13.9	NA	14	29	85	3.4	8.6	504	1	57	1	0	1	1005	0	0	0	0	0	0	1	1
121	1.8	15.3	1.5	394	9	4.6	29	18	105	3.7	9.1	310	1	51	0	1	1	730	0	0	0	0	0	1	1	0
122	0.7	13.3	3.4	112	4.8	18.4	3	26	NA	NA	9.3	222	0	57	0	0	1	730	0	0	0	0	0	1	1	1
123	1.6	10.6	1.6	185	6.4	4.3	12	18	79	3.2	8.9	233	1	72	0	0	1	730	0	0	0	0	0	0	0	0
124	1	13.9	0.9	130	14.6	3.4	16	18	172	NA	7.4	332	1	40	0	0	1	730	0	0	0	0	0	0	0	0
125	1.6	14.3	0.8	152	10.5	110.5	76	60	98	3.6	8.8	599	1	33	0	0	1	730	0	0	0	0	0	1	1	0
126	3.3	11.1	1.9	335	7.4	NA	7	14	81	1.9	8.6	297	1	70	0	1	1	797	0	0	0	0	0	1	1	1
127	1	8.1	5.7	92	7.3	10.6	11	16	91	5.1	10	212	0	58	0	0	1	730	0	0	0	0	0	0	1	0
128	2	13.7	1	325	7.5	169.8	45	29	102	3.7	9.3	200	1	51	1	1	1	1459	0	0	0	0	0	1	1	0
129	1.5	10.4	0.5	110	10.2	77.8	24	34	330	2.4	8.1	174	1	76	0	1	1	83	0	1	1	1	1	0	1	0
130	2.2	12	0.9	71	7.3	6.6	30	26	115	3.6	9.2	213	1	69	0	1	1	1212	0	0	0	0	0	1	1	0
131	1.6	12.4	0.9	117	10.8	170.2	19	19	69	3.7	9.1	438	1	61	0	1	1	730	0	0	0	0	0	0	0	0
132	1.6	12.4	0.9	112	8.2	34	NA	NA	NA	3	8.4	314	0	78	0	1	1	730	0	0	0	0	0	0	1	0
133	2.3	11.7	1	252	8.2	5.8	30	22	162	2	8.3	571	0	38	1	1	1	1696	0	0	0	0	0	0	0	1
134	2.9	10.6	1.3	40	6	32.7	22	71	123	3.3	7.2	172	1	76	0	1	1	196	0	0	0	1	1	1	1	0
135	1.6	15.2	0.9	160	6	1	43	55	135	3.6	9.2	190	1	59	1	1	1	1494	0	0	0	0	0	0	0	1
136	1.6	11.3	9.2	172	10.2	111.1	24	22	76	3.4	7.1	139	1	50	1	1	1	730	0	0	0	0	0	1	0	1
137	1.5	10	0.7	106	5.4	18.4	11	23	84	3.7	8.6	258	0	82	0	0	1	730	0	0	0	0	0	1	0	0
138	0.9	11	0.8	406	18.1	37.4	73	245	390	2.3	7.6	498	0	40	1	1	1	730	0	0	0	0	0	0	0	1
139	1.2	8.4	1	116	21.8	NA	43	31	542	2.7	9.4	423	0	72	1	1	1	59	0	1	1	1	1	0	0	1
140	1.4	10	1.7	168	7.8	NA	25	20	NA	NA	9.3	129	0	59	0	1	1	730	0	0	0	0	0	0	0	0
141	2.2	14.4	1.6	429	8.1	28.3	39	27	115	3.8	8.5	180	1	76	1	1	1	1466	0	0	0	0	0	1	1	0
142	1.1	9.2	0.9	113	9.4	31	12	15	49	1.8	8.7	483	1	53	1	0	1	1317	0	0	0	0	0	0	1	1
143	2.5	13.9	2.1	126	6.8	NA	25	25	153	3.3	9.5	213	1	87	1	0	1	691	0	0	0	0	1	0	1	1
144	1.8	10.9	0.9	137	21.8	215.9	37	56	98	2.1	10.1	226	0	76	1	1	1	730	0	0	0	0	0	1	0	1
145	2.1	15.2	1.1	145	7.4	8.7	NA	NA	NA	NA	9.3	217	1	53	0	1	1	730	0	0	0	0	0	1	1	0
146	1.4	7.9	12.9	779	11.3	51.1	54	11	139	3.3	8	237	1	44	0	0	1	654	0	0	0	0	1	1	1	0
147	1.2	11.9	7	136	39.1	230.4	17	15	174	NA	8.1	561	1	68	0	0	1	730	0	0	0	0	0	0	1	0
148	0.9	14.5	0.9	229	5.1	104.7	22	25	45	4.6	9.4	163	1	63	1	1	1	730	0	0	0	0	0	1	1	1
149	1.9	12.5	1.3	339	10.9	249.7	22	41	83	3.9	9.4	261	1	56	0	1	1	730	0	0	0	0	0	1	1	0
150	1.8	8.8	2.2	198	12.4	14.6	11	12	102	2.8	8.6	413	1	69	1	0	1	730	0	0	0	0	0	0	0	0
151	0.9	10	1.1	96	20.9	NA	13	39	80	2.2	7.9	167	1	44	0	1	1	341	0	0	0	1	1	1	1	1
152	1.3	9.4	0.7	113	18.5	85	21	21	119	2.5	8.2	395	0	48	0	0	1	1053	0	0	0	0	0	0	1	0
153	1.7	8.9	3.7	165	21.4	33	22	19	158	2.3	7.4	285	1	55	1	0	1	535	0	0	0	0	1	0	1	1
154	1.5	11.2	1.2	240	16	46.3	10	12	73	3	9.3	302	0	72	0	1	1	730	0	0	0	0	0	0	1	0
155	1.7	12.9	0.7	113	8.5	102.9	22	16	62	3.3	9.2	635	1	35	0	1	1	730	0	0	0	0	0	0	1	0
156	1.4	11	1.8	688	15.2	NA	14	15	77	3	8.2	437	0	56	0	0	1	730	0	0	0	0	0	0	1	0
157	1.9	10.3	1	292	9.3	NA	NA	NA	NA	NA	8.3	347	1	73	0	0	1	730	0	0	0	0	0	0	0	0
158	NA	11.6	0.8	238	7.2	NA	NA	NA	NA	NA	8.6	371	0	66	0	1	1	730	0	0	0	0	0	1	1	0
159	0.9	10.1	0.9	289	5.4	NA	7	13	77	3.1	8.3	291	1	65	1	1	1	735	0	0	0	0	0	1	1	1
160	1.8	14.1	0.9	243	15.1	141.6	NA	NA	NA	NA	8.8	208	1	72	0	0	1	730	0	0	0	0	0	1	1	0
161	4.7	12.5	0.9	177	7	44.2	14	23	88	3.7	9.7	198	0	64	0	0	1	730	0	0	0	0	0	1	0	1
162	6.6	5.8	0.8	105	2.9	NA	8	38	78	1.5	6.7	163	0	41	0	0	1	730	0	0	0	0	0	0	0	1
163	NA	13.3	5.9	93	6.6	32.9	21	28	64	3.8	9	298	1	66	0	0	1	730	0	0	0	0	0	0	1	0
164	1.7	10.1	0.6	112	13	NA	46	38	89	3.4	8.1	446	0	68	0	0	1	730	0	0	0	0	0	1	1	1
165	1.6	8.6	3.6	302	5	27	27	23	91	3.9	8.5	140	1	81	1	0	1	320	0	0	0	1	1	0	0	1
166	2.2	12.5	0.9	101	7.8	NA	NA	NA	NA	NA	8.4	244	0	91	0	1	1	730	0	0	0	0	0	0	1	0
167	1.1	11.9	1	26	8.5	82.8	19	17	123	3.8	9.8	302	0	59	0	1	1	998	0	0	0	0	0	0	0	1
168	1.9	8.2	0.8	68	10.5	137.2	16	13	93	3.1	8.2	300	1	85	0	0	1	364	0	0	0	1	1	0	1	1
169	NA	14.1	0.8	99	10.4	219.4	40	51	192	2.7	8.2	213	0	69	0	1	1	730	0	0	0	0	0	1	1	0
170	0.8	16.4	1.2	151	10.6	2	50	30	55	4.8	9.4	306	1	53	1	1	1	730	0	0	0	0	0	0	1	1
171	0.9	13.3	1.4	86	6.7	1.7	23	28	76	4.4	9.4	178	1	70	1	0	1	730	0	0	0	0	0	1	1	1
172	1.6	13.9	1.2	163	15.5	NA	20	20	77	3.5	7.7	314	1	54	0	1	1	2442	0	0	0	0	0	1	1	1
173	1	11.4	1	222	9.3	164.1	39	40	77	3.2	8.6	203	1	65	0	0	1	730	0	0	0	0	0	0	0	0
174	1.4	10.5	0.8	103	7.5	90.5	17	15	83	3.4	8.4	191	0	63	0	1	1	730	0	0	0	0	0	0	1	0
175	NA	12.5	1.1	125	4.6	14.3	34	29	52	3.6	8	251	1	71	0	1	1	730	0	0	0	0	0	0	0	0
176	2.1	14.1	1.4	368	8.7	10.5	19	15	89	4.2	9.2	209	1	73	0	1	1	3986	0	0	0	0	0	0	1	0
177	1.5	12.2	1.4	155	7.4	4.9	30	49	68	4.1	8.3	205	0	87	0	1	1	730	0	0	0	0	0	0	0	0
178	NA	11.8	0.7	113	9.4	45.9	55	49	130	NA	NA	296	0	43	0	0	1	730	0	0	0	0	0	1	0	0
179	1.4	14.6	1.2	118	14.4	4.2	40	27	146	3.3	9.1	331	1	61	0	1	1	730	0	0	0	0	0	1	1	0
180	1.8	10.6	1.1	131	8.7	85.4	NA	NA	NA	NA	8.1	288	0	60	0	0	1	730	0	0	0	0	0	0	1	0
181	2	10.9	2.2	73	12	17.8	15	13	45	4.3	9.7	307	1	68	0	1	1	4151	0	0	0	0	0	1	1	1
182	1.6	12.4	1.1	129	4.3	50.7	17	31	70	2.5	7.5	116	1	42	0	0	1	90	0	1	1	1	1	1	1	0
183	2.1	13.9	1	108	5.1	0.7	20	19	89	4.5	9.4	298	1	62	0	1	1	730	0	0	0	0	0	1	1	0
184	2.6	13	1.2	108	8.8	46.2	26	22	60	4.7	10	241	1	68	0	1	1	730	0	0	0	0	0	1	1	0
185	1.4	8.9	1.1	210	12.3	NA	NA	NA	NA	NA	9	424	0	66	0	1	1	730	0	0	0	0	0	0	0	0
186	1.2	9.5	0.6	83	6.4	11.2	17	24	104	3	9.3	257	0	91	1	0	1	95	0	0	1	1	1	0	0	0
187	1.9	11.3	7.6	244	13	16.9	97	58	181	3.7	8.5	187	0	52	0	0	1	1042	0	0	0	0	0	0	0	1
188	2.2	9.3	0.9	74	15.9	69.1	76	35	113	3.3	8.1	318	1	55	1	1	1	730	0	0	0	0	0	0	1	1
189	1.7	10.3	1.3	85	7	11.5	24	42	88	4.1	8.9	170	1	75	0	0	1	730	0	0	0	0	0	1	1	0
190	1	10.9	1.1	431	9.5	102.9	87	82	109	2.6	9	196	1	51	0	0	1	730	0	0	0	0	0	0	1	0
191	1.4	12.3	1	114	3.5	9.6	45	45	81	3.6	8.7	162	1	50	0	0	1	730	0	0	0	0	0	0	0	0
192	1	12.5	1	121	9.5	63.3	NA	NA	NA	NA	8.8	298	1	42	0	1	1	730	0	0	0	0	0	1	1	0
193	1.2	11.3	1.3	346	11.9	NA	11	16	95	3.6	9.6	220	0	73	1	1	1	730	0	0	0	0	0	1	1	1
194	0.8	9.7	1.5	241	6.3	56.4	18	19	152	3.5	9	159	1	67	1	0	1	124	0	0	1	1	1	0	0	1
195	0.8	11.1	1.6	251	6	8.5	25	30	77	3.4	9.3	243	0	68	1	1	1	3069	0	0	0	0	0	1	1	1
196	NA	13.1	0.8	108	5	28.3	10	17	89	4.6	9.5	229	1	65	0	1	1	730	0	0	0	0	0	1	1	0
197	1.8	9.6	1.1	437	21.5	224	13	27	190	2.6	8.2	449	0	49	0	0	1	730	0	0	0	0	0	1	1	1
198	1.5	8.7	2	306	25.7	264.6	29	29	130	3	8.7	162	1	83	1	0	1	71	0	1	1	1	1	0	1	1
199	1.7	12.8	1	195	11.1	NA	19	12	105	4.1	9.3	320	1	64	0	0	1	730	0	0	0	0	0	1	1	0
200	2.4	11.5	1.5	419	9.2	3	42	31	140	3.9	9.2	152	1	60	1	1	1	2224	0	0	0	0	0	1	1	1
201	2.5	11.8	0.5	155	8.6	34.5	21	27	699	3	8.4	269	0	84	0	1	1	445	0	0	0	0	1	0	1	0
202	1.2	14	0.9	128	7.3	42.5	43	55	172	3.6	9	122	1	61	0	0	1	193	0	0	0	1	1	0	1	1
203	1.3	11.1	1.2	85	7.2	46.7	11	18	59	3.4	8.9	226	1	66	0	1	0	730	0	0	0	0	0	0	1	1
204	3.7	15.8	1	187	6	60.9	58	32	108	4.4	9.2	236	1	55	0	1	1	730	0	0	0	0	0	0	0	0
205	0.9	11.3	0.9	147	8.4	3.3	42	24	89	NA	8.3	402	0	42	0	0	1	730	0	0	0	0	0	0	0	0
206	2.4	8.8	0.5	115	12.6	NA	18	24	107	2.5	8.8	272	0	70	1	1	1	408	0	0	0	0	1	1	1	1
207	1.9	9.5	1.2	90	8.1	202.3	22	29	94	3.3	8.3	184	1	63	0	0	1	730	0	0	0	0	0	1	1	0
208	1.6	11.9	4.1	91	10.4	4.3	12	26	75	3.1	9.1	294	0	89	0	0	1	94	0	0	1	1	1	0	0	0
209	1.9	12.4	1	226	9.9	2.7	15	24	67	NA	8.9	421	1	76	0	1	1	730	0	0	0	0	0	1	1	0
210	1	11	1	121	9.6	124.7	17	29	105	3.7	8	361	1	73	0	1	1	730	0	0	0	0	0	1	1	0
211	2.8	9.6	0.9	128	14.3	NA	135	134	159	3.1	8.8	440	1	68	0	1	0	730	0	0	0	0	0	1	0	0
212	1.2	13.7	1.7	55	8.1	4.4	30	30	75	3.9	8.5	390	1	49	0	1	1	730	0	0	0	0	0	1	1	0
213	0.8	10.2	2.1	132	3.2	21.6	35	35	264	3.9	9.1	94	1	85	0	0	1	968	0	0	0	0	0	1	1	0
214	2.2	11.1	0.9	104	13.4	19.2	18	21	58	3.5	8.4	278	0	89	0	1	1	203	0	0	0	1	1	0	0	1
215	1.8	12.8	0.7	111	9.2	10.7	18	23	58	3.7	8.5	264	0	79	0	1	1	730	0	0	0	0	0	1	1	1
216	1.2	11.5	0.9	144	10.2	233.5	35	47	79	3.2	8.4	291	1	53	0	0	1	730	0	0	0	0	0	1	1	0
217	1.1	13.2	1.4	583	17.5	111.1	11	11	120	NA	8.5	256	0	55	0	1	1	730	0	0	0	0	0	1	1	0
218	NA	12.9	3.1	409	6.9	NA	21	25	130	NA	8.9	249	1	69	0	0	1	768	0	0	0	0	0	0	0	0
219	1.2	12.7	1.6	84	14.6	11.3	48	60	151	2.9	8.7	78	1	58	0	0	1	730	0	0	0	0	0	0	0	0
220	1	11.4	0.9	97	10.5	15.2	18	24	69	4.4	9.1	253	0	58	0	0	1	730	0	0	0	0	0	0	0	0
221	1.6	12	0.5	72	11	28.8	22	28	91	3.6	8.7	229	0	30	0	0	1	730	0	0	0	0	0	0	0	0
222	1.8	10.9	1	158	7.7	NA	27	26	66	3.9	10.2	194	0	84	0	1	1	730	0	0	0	0	0	0	0	0
223	1.4	13	1.4	106	4.5	50.4	NA	NA	NA	NA	8.5	199	1	65	0	0	1	730	0	0	0	0	0	1	0	0
224	2.3	12.4	0.8	259	7.7	NA	15	13	89	NA	8.4	184	1	78	0	0	1	730	0	0	0	0	0	1	1	0
225	1.2	11.4	3.5	109	6.6	99.5	26	26	105	3.1	8.1	196	1	67	0	1	1	730	0	0	0	0	0	1	0	0
226	2.4	12.6	0.9	261	9.6	57.7	16	41	92	3.4	9.1	247	1	56	1	1	1	730	0	0	0	0	0	0	1	1
227	1.5	11.7	0.5	130	8.2	71.9	15	14	94	3.9	9.3	592	0	45	0	1	1	730	0	0	0	0	0	1	0	0
228	NA	11.5	1.2	92	11.7	112.2	NA	NA	NA	NA	8.5	365	1	68	0	0	1	730	0	0	0	0	0	1	1	0
229	1.3	16.6	0.6	318	18.4	97	22	30	87	4	8.6	216	1	66	0	1	1	730	0	0	0	0	0	0	1	0
230	1.3	11.3	5.1	167	11	116.1	28	26	156	4.3	10.3	367	1	57	0	1	1	730	0	0	0	0	0	1	1	0
231	6.1	12.2	0.8	180	7.6	NA	57	33	110	2.9	8.3	333	1	66	0	1	1	730	0	0	0	0	0	1	1	1
232	1.5	8.1	5	92	4.6	76	1	21	75	2.5	8.5	237	1	68	1	0	1	26	1	1	1	1	1	0	0	1
233	1.9	11.5	3.7	105	4.5	47	13	29	154	3.5	8.6	82	1	60	1	1	1	224	0	0	0	1	1	1	0	1
234	2	13.4	1.6	341	5.9	192	51	37	123	4.6	8.7	196	0	67	0	1	1	730	0	0	0	0	0	1	0	0
235	1.1	10.3	0.8	113	12.4	105.3	21	56	98	3	8.6	602	0	42	0	0	1	730	0	0	0	0	0	0	1	0
236	1.7	12	1.8	141	12.3	108.8	24	27	79	4	9.6	537	1	57	0	1	1	730	0	0	0	0	0	1	1	0
237	2.2	15.3	1.1	110	7.9	66.1	10	31	104	2.7	9	118	1	68	0	0	1	730	0	0	0	0	0	0	1	0
238	2.4	13.5	1.3	107	9.4	73.9	9	17	222	3	8.6	260	1	65	0	1	1	730	0	0	0	0	0	0	1	0
239	1.7	12.3	0.8	111	5.8	24.1	10	18	87	4.1	9.7	180	1	81	0	0	1	730	0	0	0	0	0	1	1	0
240	1.2	14.3	0.8	85	9.6	50.9	42	27	79	NA	9.2	379	1	37	0	0	1	730	0	0	0	0	0	0	1	0
241	1	15	4	196	7.2	55.8	32	35	190	2.9	10.5	306	0	59	0	1	1	2939	0	0	0	0	0	0	0	1
242	0.6	11	0.7	97	6.1	115.2	22	22	46	3.3	8.4	174	1	46	0	0	0	730	0	0	0	0	0	0	1	0
243	2.5	14.5	0.7	294	8.9	6.6	36	26	109	3.7	7.6	119	0	61	0	0	1	1217	0	0	0	0	0	0	1	0
244	2.1	11.8	1.1	111	4.8	42.1	16	27	57	4.5	8	212	1	74	0	1	1	730	0	0	0	0	0	1	0	0
245	1.6	12.8	2.1	149	9.2	0.4	27	17	38	4	8.6	265	1	81	0	0	1	685	0	0	0	0	1	1	1	1
246	2	11.9	0.9	106	7.9	3.9	28	22	103	4.9	8.7	162	1	42	1	1	1	730	0	0	0	0	0	1	1	1
247	2.1	13	0.6	117	11	96.1	38	57	75	4.7	8.5	268	1	20	0	0	1	1404	0	0	0	0	0	0	1	0
248	2	11.4	11.2	83	5.9	148.7	43	30	141	3.6	8.5	91	0	31	1	1	1	1064	0	0	0	0	0	1	0	1
249	1.3	12.5	1.5	501	7.2	137.2	51	36	116	3.2	8.9	225	1	51	0	1	1	730	0	0	0	0	0	0	0	0
250	0.6	10.2	1.7	139	6.2	16.4	10	16	116	3.8	9.1	198	0	72	1	0	1	730	0	0	0	0	0	1	1	1
251	2	10.5	1.6	368	30	147.9	9	10	66	3.1	8.8	323	0	70	0	0	1	730	0	0	0	0	0	1	1	0
252	NA	8.2	1.3	94	2.8	177	7	19	84	2.4	7.7	182	0	65	0	0	1	730	0	0	0	0	0	1	1	0
253	1.6	14.5	1.1	131	4.8	6.7	15	19	140	4	9.8	235	1	69	1	1	1	1368	0	0	0	0	0	1	1	1
254	1.4	13	0.7	78	3.6	44.3	10	22	85	3.9	10	211	0	91	1	1	1	730	0	0	0	0	0	0	0	1
255	1.4	15.1	1.4	139	7.5	36	15	17	123	2.7	8.7	246	1	54	0	1	1	730	0	0	0	0	0	0	1	0
256	1.9	13.9	1.1	428	13.8	75	10	14	104	3.4	9.1	322	1	54	1	1	1	3337	0	0	0	0	0	1	0	1
257	1.8	12.5	1.4	289	9.9	31.8	21	32	133	2.9	8.3	205	1	66	0	1	1	1545	0	0	0	0	0	1	1	1
258	NA	12	5.1	106	7.5	NA	NA	NA	NA	NA	9.5	108	0	65	0	0	0	730	0	0	0	0	0	0	1	1
259	0.9	13	9.6	98	8.5	NA	NA	NA	NA	3.5	10.9	200	1	70	0	1	1	730	0	0	0	0	0	1	1	0
260	1.8	11.2	1	206	7.8	8.8	17	14	66	3.9	9	301	0	39	0	0	1	730	0	0	0	0	0	0	0	0
261	0.7	15.1	0.8	85	13.3	26.6	61	27	138	NA	9.3	321	1	30	0	0	1	730	0	0	0	0	0	1	0	0
262	1	12.6	0.6	103	11.9	192	14	22	60	2.5	7.1	287	0	84	0	1	1	2337	0	0	0	0	0	0	0	0
263	2.6	14	1	93	9.7	9.1	7	17	52	4	9.1	283	1	83	0	0	1	672	0	0	0	0	1	0	0	0
264	1.4	15.9	1.3	107	8.5	NA	NA	NA	NA	NA	9.9	212	1	56	0	0	1	730	0	0	0	0	0	0	0	0
265	NA	12.4	0.7	111	4.3	52.3	35	46	93	4.1	9.2	92	1	60	0	0	1	730	0	0	0	0	0	0	1	1
266	1.4	12.6	0.9	164	5.5	120.1	19	16	84	4.7	9.7	256	1	53	1	1	1	730	0	0	0	0	0	0	0	1
267	1.4	9.7	0.9	98	12.5	64.6	NA	NA	NA	2.4	8.6	508	0	77	0	0	1	1524	0	0	0	0	0	0	1	0
268	1.1	9.5	1.8	119	5.6	NA	31	47	170	1.8	8.4	88	1	65	1	0	1	174	0	0	1	1	1	1	1	1
269	1.3	10.4	3.3	402	14.9	51.9	18	22	NA	2.8	8.4	250	1	67	0	0	1	730	0	0	0	0	0	1	0	0
270	1.6	8.9	0.9	82	7.8	25.2	9	21	227	2.9	8.1	341	0	49	0	0	1	730	0	0	0	0	0	1	1	0
271	2	8.7	2	158	23.9	174.7	9	17	111	2.8	9.3	617	1	71	0	0	1	264	0	0	0	1	1	1	1	0
272	1.7	10.3	1.4	79	4	NA	16	20	66	4.2	8.7	200	0	85	0	0	1	101	0	0	1	1	1	1	1	1
273	1.5	13.9	1.5	85	7.5	16.2	NA	NA	NA	4.1	8.8	136	1	76	0	0	1	730	0	0	0	0	0	1	0	0
274	1.4	11.2	2.3	246	12.1	22.6	17	24	90	3.6	9.7	440	0	72	0	0	1	730	0	0	0	0	0	1	1	0
275	2.3	9	1.2	99	16.2	NA	10	27	50	3.5	8.5	288	1	85	0	1	1	730	0	0	0	0	0	1	1	0
276	1.5	14.6	2.1	98	5.9	1.1	21	24	53	4.4	9.2	163	1	76	0	1	1	2972	0	0	0	0	0	1	1	0
277	1.7	12.1	1.2	321	9.3	0.9	38	41	428	4.1	8.7	182	1	56	0	0	1	730	0	0	0	0	0	0	0	0
278	2.9	11.2	1.9	192	15	222.6	14	11	64	2.9	8.2	338	1	57	1	0	1	730	0	0	0	0	0	0	0	1
279	NA	15	1.1	382	8.1	3.5	67	25	101	2.7	9.6	342	1	54	0	1	1	730	0	0	0	0	0	0	0	0
280	2.1	14.1	1.1	174	11.3	171.3	37	60	83	4.3	8.2	205	1	60	1	1	1	3421	0	0	0	0	0	0	1	1
281	1.4	12.6	0.7	72	3.3	52.5	21	32	51	4.8	10.3	297	0	51	0	1	1	730	0	0	0	0	0	0	0	0
282	1.3	9.8	1.7	225	7	118	NA	NA	NA	NA	8.2	308	1	56	0	1	1	730	0	0	0	0	0	1	0	0
283	1.1	10.8	1.7	91	7.5	NA	8	12	66	3.4	8.4	266	0	71	0	1	1	730	0	0	0	0	0	0	1	0
284	0.9	11.1	2.1	147	11.4	19	36	18	106	3.3	9.4	550	0	53	0	0	1	1105	0	0	0	0	0	1	1	1
285	1.7	14.4	1.7	318	7.3	28.7	21	20	70	4	9.1	194	1	61	0	1	1	2331	0	0	0	0	0	1	1	0
286	2.5	11.2	1.1	144	10.3	41.4	10	9	64	NA	8.7	345	1	59	0	0	1	730	0	0	0	0	0	1	1	0
287	1.6	10	1	66	22.7	NA	70	82	144	2.4	8.1	513	0	83	0	0	1	218	0	0	0	1	1	1	1	0
288	0.7	7.6	7.7	88	8.1	97.6	17	17	134	3.1	8.1	350	1	54	0	0	0	730	0	0	0	0	0	0	1	0
289	2	14.3	0.9	91	3.9	41.7	109	214	181	4.8	9.4	179	0	66	0	1	1	1993	0	0	0	0	0	0	0	0
290	2.3	13.7	0.8	210	8.9	6	31	23	46	4.5	9.7	258	1	47	0	1	1	730	0	0	0	0	0	1	1	0
291	0.9	8.6	0.9	111	18	283.4	7	49	160	2.2	8.3	334	0	75	1	1	1	176	0	0	1	1	1	1	1	1
292	4	11.2	11.4	74	7	264.4	17	20	87	2.6	10.2	208	1	63	0	0	1	730	0	0	0	0	0	0	0	0
293	1.3	8.6	0.6	97	11.6	1.3	48	75	117	3.2	8.5	426	1	38	0	0	1	730	0	0	0	0	0	0	0	1
294	1	12.9	0.4	94	16.1	124.5	14	21	131	3	8	387	0	46	0	0	1	1373	0	0	0	0	0	1	1	1
295	0.7	9.8	6.2	169	6.7	21.8	18	23	61	3.5	9.7	233	1	66	1	0	1	730	0	0	0	0	0	0	0	1
296	1.1	12.8	0.7	120	19.8	NA	NA	NA	NA	NA	7.6	270	0	24	1	0	1	730	0	0	0	0	0	0	1	0
297	1.2	13.6	0.5	106	8.5	36.1	9	22	121	NA	7.9	364	0	70	0	1	1	730	0	0	0	0	0	0	1	0
298	2	12.2	1	367	5.2	178.4	35	27	61	3.8	9.6	208	1	40	1	1	1	730	0	0	0	0	0	0	0	0
299	1	10.6	0.6	106	9.6	NA	30	31	58	3.1	8.6	206	0	76	0	0	1	730	0	0	0	0	0	1	1	0
300	1.6	10.8	2.8	126	5.9	47.3	25	28	57	3	9.1	170	1	64	1	0	0	185	0	0	0	1	1	0	0	0
301	NA	12.7	0.5	114	8.3	22.2	NA	NA	NA	NA	8.7	272	0	67	0	1	1	730	0	0	0	0	0	0	1	0
302	1	11.3	1.3	88	6.8	27.3	24	32	93	3.8	9.3	272	1	73	0	0	1	730	0	0	0	0	0	1	1	0
303	NA	10.1	1.1	133	7.7	NA	NA	NA	NA	NA	8.7	379	0	91	0	0	0	42	0	1	1	1	1	0	1	0
304	1.7	13	1	114	18.6	91	20	23	135	3.4	9.2	228	1	48	0	0	1	730	0	0	0	0	0	0	0	0
305	3	14.4	3.7	131	11.8	NA	11	12	119	3.4	8.7	265	1	67	0	0	1	2135	0	0	0	0	0	0	1	0
306	1.8	9.6	0.6	216	5.4	29.8	16	11	78	NA	8.4	310	1	63	0	0	1	730	0	0	0	0	0	0	1	0
307	1.8	9.2	2.4	164	10.5	37.6	7	15	76	3.4	9.6	198	1	75	0	0	1	27	1	1	1	1	1	1	1	1
308	1	13.7	0.7	119	8.6	156.3	259	451	168	3.4	8.5	149	0	58	0	1	1	3585	0	0	0	0	0	1	1	1
309	2.7	13	1.1	202	7.1	1.6	19	20	130	4.2	8.7	190	0	51	1	1	1	3334	0	0	0	0	0	1	1	0
310	2.2	14	2.2	133	6.4	40.1	18	37	73	4	8.6	187	1	82	0	0	1	3296	0	0	0	0	0	1	0	0
311	2.2	15.7	1.2	225	9.3	1.2	23	21	137	4.3	9.5	309	1	50	1	1	1	4440	0	0	0	0	0	0	1	1
312	NA	14	1.8	141	12.9	NA	NA	NA	NA	NA	9.5	203	1	83	0	0	1	730	0	0	0	0	0	1	1	0
313	1.6	9.7	4.2	98	6.3	26.6	29	26	479	4	9.8	137	1	42	0	0	1	730	0	0	0	0	0	0	1	1
314	1.3	12.5	0.6	89	8	107.8	10	16	83	4.2	9.1	314	0	55	1	1	1	730	0	0	0	0	0	1	1	1
315	3.5	14	2	138	8	9.3	276	108	99	3.9	9	236	1	63	1	0	1	2942	0	0	0	0	0	0	0	1
316	2.1	13.3	0.9	474	6.8	97.6	8	11	53	NA	9.9	183	0	66	0	1	1	1634	0	0	0	0	0	1	1	0
317	1.2	14.3	2.8	154	5.6	NA	31	36	82	4.3	9.1	123	1	77	1	1	1	2698	0	0	0	0	0	1	1	1
318	1.7	12	6.6	111	5.88	NA	24	29	116	NA	9.2	161	1	78	0	0	1	730	0	0	0	0	0	0	0	0
319	1.7	9.8	2.1	168	7.9	76	24	26	182	2.9	8.7	231	1	73	1	0	1	898	0	0	0	0	0	0	1	0
320	1.2	9.6	0.9	84	10.8	194.2	NA	16	195	3.1	9.8	291	0	76	0	0	1	730	0	0	0	0	0	0	1	0
321	1.3	13.4	0.8	122	9.9	9.1	15	15	82	4.6	9.7	307	0	67	0	1	1	730	0	0	0	0	0	1	1	0
322	1.4	13.9	0.7	91	6.9	39.4	78	63	73	4.1	9.5	265	1	49	0	0	1	730	0	0	0	0	0	0	0	0
323	1.6	NA	2.1	235	NA	177.8	14	18	164	2.6	8.4	NA	1	71	0	0	1	730	0	0	0	0	0	1	1	0
324	1.4	14.5	1.7	203	9.5	29.2	22	29	131	3.6	8.3	161	1	63	0	1	1	1151	0	0	0	0	0	1	1	0
325	1.5	14.6	0.7	97	7.7	44.6	23	21	151	2.2	8.5	204	1	74	1	1	1	730	0	0	0	0	0	1	1	1
326	2.3	14.1	1.1	385	18.1	280.3	17	31	117	2.8	7.3	333	1	61	1	1	1	730	0	0	0	0	0	1	0	0
327	1.7	13.9	0.9	290	5	109.7	61	33	70	3.2	9.1	183	1	55	0	0	1	730	0	0	0	0	0	1	0	0
328	1.1	8.5	0.6	163	8.3	232.2	15	17	106	NA	5.9	191	0	69	0	0	1	730	0	0	0	0	0	1	1	1
329	1.4	9.8	0.8	183	8.6	13.9	19	19	112	2.7	10	370	1	65	0	1	1	2359	0	0	0	0	0	0	1	0
330	1	13.2	3.6	353	9.4	NA	27	27	110	4.1	9.2	362	1	54	1	1	1	3161	0	0	0	0	0	1	1	1
331	2.5	11.6	1	124	6.8	0.9	16	43	102	3.9	9.2	289	1	68	0	0	1	730	0	0	0	0	0	0	1	0
332	0.6	11.3	1.9	383	12.6	60.3	10	17	102	2.5	9.5	330	0	56	0	1	1	1875	0	0	0	0	0	0	1	1
333	1.3	12	0.5	124	5	8.1	21	70	224	2.4	8.2	127	0	57	0	0	1	730	0	0	0	0	0	0	1	0
334	1.9	13.3	0.8	232	9	293.3	46	37	178	2.7	8.4	227	0	50	0	1	1	730	0	0	0	0	0	0	1	1
335	1.2	10.8	1.5	176	10.5	NA	21	28	82	3.1	8.8	266	1	66	0	0	1	730	0	0	0	0	0	0	1	1
336	2.1	13.4	0.5	98	7.7	59.8	15	18	69	NA	10.3	424	0	69	0	1	1	730	0	0	0	0	0	1	1	0
337	1.4	14.6	0.8	191	8.8	20	22	18	73	3.9	9.6	313	0	61	0	1	1	1606	0	0	0	0	0	1	1	0
338	1.5	12.5	2.2	116	5.7	6	103	63	103	3.7	8.9	161	1	75	1	1	1	2015	0	0	0	0	0	1	0	1
339	2.1	13	0.6	65	7.2	132.9	9	18	77	3.5	9.2	433	0	48	0	0	1	730	0	0	0	0	0	1	1	0
340	0.8	9.6	2.8	167	19.6	75.7	13	17	311	3	8.2	355	0	40	0	0	1	730	0	0	0	0	0	1	1	0
341	2.3	11	1.4	247	9.9	13.3	14	19	264	3.1	8.9	351	1	57	0	1	1	730	0	0	0	0	0	0	1	1
342	0.9	13.4	0.6	155	12	115.9	13	17	71	3.4	8.3	329	1	50	0	1	1	730	0	0	0	0	0	0	1	0
343	2.1	12.3	0.8	307	13.7	164.6	51	41	173	2.9	8.5	322	1	68	0	1	1	730	0	0	0	0	0	1	1	0
344	1.3	8.9	0.5	137	24.5	92.6	34	25	228	2.8	9.2	711	0	74	1	1	1	730	0	0	0	0	0	1	1	1
345	1.6	12.1	1	93	11.5	15	15	17	66	NA	8.6	268	1	56	0	1	1	730	0	0	0	0	0	1	1	0
346	1.8	9.5	1.6	110	19.1	NA	11	24	52	3.7	8.6	525	0	91	0	0	1	404	0	0	0	0	1	0	1	0
347	1.3	15.2	1.1	224	6.1	3.4	31	21	87	4.2	9.1	250	1	53	0	1	1	4341	0	0	0	0	0	0	0	0
348	0.8	15.8	1.1	90	9.2	47	12	17	101	4.3	9.7	389	1	52	0	1	1	730	0	0	0	0	0	0	1	0
349	1.3	11.8	0.9	411	8.7	84	NA	NA	NA	NA	8.7	279	1	41	0	0	1	730	0	0	0	0	0	0	1	0
350	1.6	11.6	0.5	134	8.4	133.4	16	18	45	3.9	8.9	224	0	68	0	1	1	730	0	0	0	0	0	0	1	0
351	NA	7.3	2.5	119	9.1	89.4	9	14	80	2.9	7.7	389	0	60	0	0	0	730	0	0	0	0	0	1	1	0
352	1.4	13.1	0.6	125	25	233.7	101	100	95	2.9	8.3	193	1	58	1	1	1	730	0	0	0	0	0	0	1	1
353	0.8	9	0.5	221	13.4	290.6	9	21	90	2.4	9	569	0	49	1	1	1	64	0	1	1	1	1	0	1	1
354	1	11.5	1	63	12.1	NA	NA	NA	NA	NA	8.9	297	0	69	0	0	1	730	0	0	0	0	0	0	0	0
355	0.9	12.4	1.1	256	7.7	10.2	62	95	296	2.4	8	389	1	52	0	0	1	730	0	0	0	0	0	1	1	0
356	1.4	11.8	2.4	311	9	221.7	17	19	166	2.3	9.3	289	1	73	1	0	1	784	0	0	0	0	0	1	0	1
357	NA	13.6	1	86	9.2	7.3	27	22	71	4.3	8.2	284	1	53	0	1	1	730	0	0	0	0	0	0	1	0
358	3.4	16.6	1.1	370	7.1	8.4	21	16	103	3.4	9.1	188	1	54	0	1	1	2979	0	0	0	0	0	0	1	1
359	NA	11.7	1	150	5.3	NA	NA	NA	NA	NA	9.4	208	1	66	0	1	1	730	0	0	0	0	0	0	1	0
360	NA	12.1	1	137	9	NA	19	15	64	3.2	9.3	152	0	74	0	1	1	730	0	0	0	0	0	1	0	0
361	NA	13.1	0.9	133	8.5	3.4	73	39	71	3.9	8.8	202	1	51	0	0	1	730	0	0	0	0	0	1	1	0
362	1.1	13.4	1.3	158	7.5	NA	25	15	70	NA	8.7	227	1	66	0	1	0	730	0	0	0	0	0	0	1	0
363	0.9	15.2	0.8	246	8	104	38	114	50	3.4	8.3	151	1	68	1	1	1	730	0	0	0	0	0	1	1	1
364	0.7	14.9	0.9	83	14.1	8.5	14	16	117	3.4	9	231	1	78	1	1	1	2180	0	0	0	0	0	0	1	1
365	0.9	13.1	4	95	3.9	NA	13	18	126	3.6	8.9	197	1	54	1	0	1	842	0	0	0	0	0	1	1	1
366	2.3	8.7	0.9	172	8	NA	NA	NA	NA	NA	8.8	269	1	87	0	0	1	66	0	1	1	1	1	0	1	0
367	1.4	13.4	1.3	117	15.3	NA	40	40	168	2.8	9	475	1	72	0	1	1	730	0	0	0	0	0	1	0	0
368	1	14.6	1.1	404	6.3	94.6	21	16	48	4.6	9.7	398	1	54	1	1	1	4253	0	0	0	0	0	0	1	1
369	1.6	12.3	2.3	143	5	171	41	53	91	2.6	8	197	1	35	1	0	1	730	0	0	0	0	0	0	1	0
370	3.5	9.7	2	771	14.7	168	15	7	192	3.5	9.5	360	0	61	1	0	1	1934	0	0	0	0	0	0	0	1
371	0.8	14.2	0.5	100	8.1	NA	12	18	126	2	8.8	248	1	67	1	1	1	730	0	0	0	0	0	0	1	1
372	1.3	9.8	1.9	125	9.4	259.7	12	26	79	4.4	8.6	404	0	61	1	0	1	3555	0	0	0	0	0	1	1	1
373	1.6	12.2	1.1	128	17.2	154.1	15	17	69	2.9	9.5	344	0	55	0	1	1	730	0	0	0	0	0	0	0	0
374	1.3	11.1	3.3	93	7.3	6.3	17	23	78	4.2	9.5	225	1	62	1	1	1	3007	0	0	0	0	0	1	1	1
375	1.2	14.3	1.3	386	4.9	1.8	24	20	127	3.6	9.7	171	1	51	0	1	1	730	0	0	0	0	0	1	0	0
376	1.4	15.5	1	97	7.6	2.5	302	224	111	3.8	8.6	151	1	87	0	1	1	2098	0	0	0	0	0	1	0	0
377	5.6	13.2	1.2	115	16.9	77.1	273	164	45	3.1	7.4	351	1	38	0	0	1	730	0	0	0	0	0	0	0	1
378	1.2	9.4	1	130	9.1	NA	17	21	44	4	8.1	183	1	70	0	1	0	730	0	0	0	0	0	1	1	1
379	2.7	13.3	0.6	145	9.5	NA	20	60	115	2.6	8.1	284	1	66	0	1	0	730	0	0	0	0	0	1	1	0
380	1.8	13	0.8	201	8.1	83	21	15	134	3.9	9.4	144	1	64	0	1	1	730	0	0	0	0	0	0	0	0
381	1.2	8.3	10.5	379	6.4	3.7	17	16	92	2.9	8.2	201	1	55	0	0	1	730	0	0	0	0	0	1	0	0
382	0.4	10.9	1.2	111	10.6	15.3	11	14	87	4	8.7	312	0	55	0	0	1	730	0	0	0	0	0	1	1	0
383	0.9	6.7	3.5	117	4.5	183.4	11	16	144	3.4	8.3	358	0	80	1	0	1	1388	0	0	0	0	0	1	0	1
384	1.7	14.1	0.8	151	13.1	13.7	64	65	111	NA	NA	263	1	49	0	1	1	730	0	0	0	0	0	1	0	0
385	1.7	9.3	9.7	195	6.4	1.2	20	29	70	3.5	7.4	359	0	62	0	0	1	730	0	0	0	0	0	1	0	0
386	4.2	11.6	1.2	229	9	5	18	22	59	3.9	9.1	387	1	68	0	1	1	2300	0	0	0	0	0	1	0	0
387	1.2	11.7	1.6	100	11	4.2	24	18	56	3.4	9	117	1	89	0	0	1	730	0	0	0	0	0	1	1	0
388	2.1	11.5	0.7	186	15.6	8.1	NA	NA	NA	NA	9.1	304	0	64	0	0	1	730	0	0	0	0	0	1	0	0
389	1.3	8	0.6	83	8.9	153.5	16	38	NA	2.9	5.1	121	0	67	0	1	1	730	0	0	0	0	0	0	1	0
390	2.1	12.2	1	126	8.3	14.2	29	23	75	4.5	9.7	307	1	46	0	1	1	730	0	0	0	0	0	1	1	0
391	1.4	13.3	0.8	305	10.4	47.4	17	16	76	3.8	8.6	292	1	38	0	1	1	730	0	0	0	0	0	1	0	0
392	1.3	12.6	1.8	84	12.2	NA	68	43	88	3.6	9.3	395	0	56	0	0	1	1894	0	0	0	0	0	1	1	1
393	1.9	10.8	5.6	173	7	4.3	29	27	107	2.4	8.3	307	1	51	1	0	1	730	0	0	0	0	0	0	0	0
394	3.2	12.8	7.9	294	6.9	236.2	13	19	97	4.4	9.2	258	0	75	1	1	1	528	0	0	0	0	1	0	0	0
395	1.4	15.4	0.8	111	12.5	9.4	26	23	97	3.7	8.9	248	1	59	0	0	1	730	0	0	0	0	0	0	0	0
396	NA	11.1	0.6	113	4.3	10.6	23	29	73	2.5	8.3	126	1	64	0	1	1	730	0	0	0	0	0	0	1	0
397	NA	13.5	0.8	113	10.2	2	24	23	65	NA	9.2	262	1	34	0	0	1	730	0	0	0	0	0	1	1	0
398	2.2	16.4	0.7	307	17.8	61	21	12	134	4.5	8.8	269	0	49	0	0	1	730	0	0	0	0	0	1	1	0
399	5.3	NA	1.4	162	NA	215.7	16	39	15	1.8	11	NA	1	19	0	0	1	730	0	0	0	0	0	0	1	1
400	1.5	7.3	3.7	116	14.1	71.2	14	34	76	3.2	9	229	1	59	0	0	1	730	0	0	0	0	0	1	1	0
401	1.8	12.6	1.4	82	9.5	76.7	NA	NA	NA	3.8	9	169	1	75	0	1	1	730	0	0	0	0	0	1	1	0
402	3.9	14.9	1	112	9.9	NA	16	33	69	3.8	9.1	214	1	55	0	1	1	730	0	0	0	0	0	1	1	0
403	1.4	11.7	0.9	76	6.2	3.2	28	27	62	3.7	9.2	223	1	42	0	0	1	730	0	0	0	0	0	0	1	0
404	1.1	13.5	1.1	91	7.1	45.4	20	24	106	2.6	9.8	244	1	56	1	1	0	730	0	0	0	0	0	0	1	1
405	1.1	12.3	1.1	220	15.7	10.8	26	31	201	3.3	8.9	502	1	53	0	0	1	3193	0	0	0	0	0	1	0	0
406	1.7	11.8	1	89	15.4	76.9	12	13	48	NA	9.7	279	1	25	0	0	1	730	0	0	0	0	0	1	1	0
407	1.6	13.6	0.6	149	9.8	133.3	14	22	55	2.9	8.2	96	1	67	1	0	1	730	0	0	0	0	0	1	1	1
408	2.1	12.7	0.7	85	6.9	0.9	12	13	60	3.8	9.9	343	0	71	0	0	1	730	0	0	0	0	0	1	1	0
409	1.7	14.2	0.6	87	6.6	61.3	141	199	107	3.5	8.2	166	1	56	1	0	1	730	0	0	0	0	0	0	0	1
410	1.6	11.6	0.9	172	17.4	NA	185	120	807	2.6	9	350	0	59	1	0	1	1609	0	0	0	0	0	1	1	1
411	4.7	17.7	1.1	99	8.5	2	29	20	79	3.8	8.8	244	1	58	0	1	1	730	0	0	0	0	0	1	1	0
412	2.8	11.9	0.9	182	4.9	NA	213	125	60	2	9.2	335	1	46	0	0	1	730	0	0	0	0	0	0	1	0
413	1.7	11.7	2.3	62	8.4	NA	37	31	78	4	9.7	247	1	54	0	0	1	730	0	0	0	0	0	0	0	0
414	1.5	12.3	1.5	105	9.8	9.4	49	37	73	2.2	7.7	154	1	38	0	1	1	730	0	0	0	0	0	0	0	1
415	1.3	12	0.7	289	12.8	31.5	NA	NA	NA	NA	9	294	1	43	0	0	1	730	0	0	0	0	0	1	1	0
416	2.1	8.2	7.7	100	4.6	228.8	18	18	70	4.4	9.3	131	1	66	0	0	1	2330	0	0	0	0	0	0	1	0
417	1.7	7.3	1	282	16.5	NA	NA	NA	NA	NA	9.9	535	0	78	0	0	1	730	0	0	0	0	0	0	0	0
418	1.8	14.3	1.1	78	10.4	NA	41	56	42	NA	8.9	207	1	54	0	1	1	730	0	0	0	0	0	0	1	0
419	1.7	13	1.9	323	9.3	NA	NA	NA	NA	NA	9.3	151	1	80	0	0	1	730	0	0	0	0	0	1	1	0
420	NA	14.7	0.9	166	17.6	197.9	24	26	91	3.9	9	153	1	19	0	0	1	730	0	0	0	0	0	0	0	0
421	NA	13.3	1.3	165	7.1	219.7	42	38	101	4.2	9.8	207	1	49	0	0	1	730	0	0	0	0	0	0	0	0
422	1	12.4	1.3	97	7.5	NA	20	33	117	4	8.9	143	1	83	0	1	1	730	0	0	0	0	0	1	1	0
423	2.3	14.6	1.5	411	8.6	16.9	20	23	70	3.9	9.4	203	1	54	0	1	1	730	0	0	0	0	0	1	1	0
424	1	13.7	2.5	413	15.7	26	29	24	104	3.4	8.9	172	1	77	0	0	1	730	0	0	0	0	0	1	1	0
425	1.3	12.7	1.4	92	8.1	45.2	18	20	86	4.5	9.4	260	1	60	0	1	1	730	0	0	0	0	0	0	1	0
426	1.9	9.5	1.3	258	5.9	10.9	26	46	106	4.5	8.8	233	0	65	1	0	1	730	0	0	0	0	0	1	0	1
427	2	14.5	1.1	529	7.1	4.1	22	17	109	4.1	9	234	1	45	1	1	1	2394	0	0	0	0	0	0	1	1
428	0.8	10	1.6	108	11.4	231.4	44	41	140	3.2	9.4	502	1	50	0	0	1	730	0	0	0	0	0	1	1	0
429	2.1	15.1	1.1	251	15.8	17.2	24	24	71	3	8.4	223	1	57	0	1	1	730	0	0	0	0	0	1	1	0
430	3.3	12.3	0.6	67	4.7	135	16	23	101	4.4	9.6	276	0	40	0	0	1	730	0	0	0	0	0	0	0	0
431	2.1	10.5	2.1	301	3.6	50.7	22	43	167	3.5	8.9	98	1	61	1	0	1	584	0	0	0	0	1	0	1	1
432	2.1	11.5	6.7	90	5.1	NA	32	30	295	4.4	9.4	78	1	59	1	0	1	2757	0	0	0	0	0	0	0	1
433	1.7	10.3	1.6	143	28.2	70.6	29	26	114	3.5	10.5	684	1	66	0	1	1	1627	0	0	0	0	0	1	0	1
434	1.5	14.4	0.9	207	12.6	195.7	34	25	44	NA	8.3	206	1	60	0	0	1	730	0	0	0	0	0	1	1	0
435	1.2	12.9	9.4	40	5.3	93.6	11	16	113	4.4	9.2	148	0	79	1	0	1	1452	0	0	0	0	0	0	0	1
436	1.5	16.3	0.7	242	21.6	105.2	46	34	133	3.2	9	463	1	77	0	1	1	730	0	0	0	0	0	0	1	0
437	1.5	10.3	1.6	125	4.7	0.4	34	34	279	2.8	8	311	1	54	0	0	1	1471	0	0	0	0	0	1	0	1
438	1.5	13.8	0.8	146	10.4	152.7	NA	NA	NA	NA	8	204	1	64	0	1	1	730	0	0	0	0	0	1	0	0
439	NA	10.3	0.8	95	9.7	68.8	17	29	303	2.6	8.6	593	1	70	0	1	1	730	0	0	0	0	0	0	1	0
440	0.8	10	1.2	85	8	76.4	31	20	104	3.9	9.4	751	0	23	0	0	1	730	0	0	0	0	0	0	0	0
441	2.3	12.1	0.6	318	6.8	8.7	20	22	87	3.1	8.6	283	0	62	0	0	1	730	0	0	0	0	0	1	0	0
442	1.7	11.4	0.8	98	13.2	19.1	13	14	95	3.6	10.2	163	1	63	0	0	1	730	0	0	0	0	0	0	1	1
443	1.3	15.7	0.9	151	8.6	43.7	23	19	59	NA	9.5	244	1	53	0	0	1	730	0	0	0	0	0	0	1	0
444	1.1	10.7	1.1	146	14.2	206.6	48	66	211	2	7.5	184	1	53	1	1	1	1572	0	0	0	0	0	0	1	1
445	1.4	10.4	0.4	94	8.2	54.6	10	14	102	1.9	9.1	430	0	45	0	1	1	941	0	0	0	0	0	0	0	1
446	NA	11	0.8	131	10.9	113.9	17	19	68	2.6	8.1	347	1	58	0	1	1	730	0	0	0	0	0	1	1	0
447	2.5	12.9	1.2	102	7.9	59.2	13	27	145	2.3	8	262	1	72	1	1	1	730	0	0	0	0	0	1	1	1
448	1.6	12.4	0.8	160	15.4	22.5	NA	NA	NA	3.2	9	975	1	84	0	0	1	730	0	0	0	0	0	1	1	0
449	1	13.4	0.9	164	7	NA	13	12	157	3.6	7.3	235	1	56	0	1	1	730	0	0	0	0	0	1	0	0
450	2.2	9.1	1.7	103	25.4	259.7	67	138	178	2.5	7.7	191	0	32	0	0	1	730	0	0	0	0	0	0	0	1
451	1.9	12.9	0.8	131	14.5	10.7	8	13	73	3.8	8.5	322	0	42	0	0	1	730	0	0	0	0	0	0	1	0
452	NA	12.9	1.3	111	10.1	2.5	18	16	55	NA	9.4	217	1	53	0	1	1	730	0	0	0	0	0	1	1	0
453	1.7	8.7	2	114	6	253.2	132	82	171	2.5	8.8	432	1	91	0	1	1	2727	0	0	0	0	0	0	0	1
454	2.9	13.2	1	207	11	142	32	32	109	NA	9.9	353	1	70	0	1	1	730	0	0	0	0	0	1	1	0
455	NA	14.9	0.7	117	4.2	NA	349	82	58	4.7	9.2	279	1	24	0	0	1	730	0	0	0	0	0	0	1	0
456	1.4	9.9	1.9	132	9.2	84.6	24	16	78	3.2	9.1	340	1	41	0	0	1	730	0	0	0	0	0	0	1	0
457	1.8	13.1	0.9	138	8.7	16.4	22	29	57	3.8	9.4	320	0	79	0	1	1	1944	0	0	0	0	0	0	1	0
458	2.5	12.7	0.7	395	8.3	5.3	9	10	96	4.1	9.4	339	0	44	0	0	1	730	0	0	0	0	0	0	0	0
459	3	12.6	0.9	117	12.2	14.6	36	28	93	4.1	7.4	163	1	47	0	1	1	730	0	0	0	0	0	0	1	0
460	2.5	10.9	1.5	97	11.7	14.5	23	29	78	3.5	9	811	1	91	0	1	1	826	0	0	0	0	0	1	1	0
461	0.8	13.2	0.9	118	5.5	130.2	107	131	63	3.7	7.7	116	1	45	1	1	1	730	0	0	0	0	0	1	1	0
462	2.6	14.8	2.2	646	7.5	3.7	54	32	118	4.4	8.5	198	1	58	0	0	1	2191	0	0	0	0	0	1	1	0
463	2.3	12.3	0.5	106	7.8	58.7	28	30	110	3.1	9.3	224	0	45	0	0	1	730	0	0	0	0	0	0	1	0
464	1.4	16	1.3	263	9.4	35.2	10	15	61	3.1	9.6	287	1	50	1	1	1	2228	0	0	0	0	0	1	0	1
465	2.1	12.3	3.7	71	7.6	NA	16	36	100	3.4	8	137	1	70	1	0	1	1555	0	0	0	0	0	1	0	1
466	1.2	13.1	0.9	114	18.5	14.7	45	68	159	2.6	7.3	577	0	41	1	1	1	730	0	0	0	0	0	0	1	1
467	2.1	12.9	0.9	92	10.3	8	30	27	114	4.2	9.3	401	0	48	0	0	1	730	0	0	0	0	0	0	1	0
468	2	12.6	1.2	251	11.2	NA	27	48	64	3.6	9	272	1	63	0	1	1	1341	0	0	0	0	0	1	1	0
469	2	11.9	1.1	185	5.1	NA	77	110	88	3	9.8	269	1	77	1	1	1	2658	0	0	0	0	0	1	1	1
470	1.6	15.1	0.9	102	9.4	20	NA	NA	NA	NA	8.9	303	1	41	0	0	1	730	0	0	0	0	0	1	1	0
471	0.8	11.9	0.9	145	8.6	NA	NA	NA	NA	NA	9.2	212	1	56	0	0	1	730	0	0	0	0	0	0	0	0
472	1.1	12.9	0.7	99	8.5	9.1	20	24	70	4.4	9.5	281	0	55	0	0	1	730	0	0	0	0	0	0	1	0
473	3.8	12.3	5.7	196	10.9	NA	168	141	153	2.1	7.2	58	0	66	0	0	1	730	0	0	0	0	0	1	1	1
474	NA	11.7	0.9	85	6.7	38.8	15	24	142	3.9	9.1	206	0	81	0	1	1	730	0	0	0	0	0	1	0	0
475	1.6	10	5.2	64	15.9	6.5	40	103	267	1.6	7.2	22	1	45	1	0	1	342	0	0	0	1	1	0	0	1
476	1.6	15.2	1.2	103	10.8	134.9	54	22	54	3.8	8.5	166	1	52	0	1	1	730	0	0	0	0	0	1	1	0
477	1.3	12.9	1.2	270	10.4	NA	15	18	66	4.1	9.8	273	0	80	1	1	1	2426	0	0	0	0	0	0	0	1
478	1	13.3	0.9	91	4.6	2.1	22	24	110	4.3	9.7	177	0	61	1	1	1	730	0	0	0	0	0	0	0	1
479	2.8	13.6	0.8	218	9.4	195	22	23	88	3.2	9.2	302	1	58	0	1	1	2224	0	0	0	0	0	1	1	0
480	2.1	13.8	1.3	157	9.7	91.6	13	12	139	2.7	8.1	215	1	45	0	0	1	730	0	0	0	0	0	1	0	0
481	1.5	13.3	1.3	126	7.9	2.8	12	20	61	4.2	9.2	293	0	86	0	1	1	3658	0	0	0	0	0	0	0	0
482	0.8	9.2	1.2	52	8.6	NA	15	15	57	3.1	8.6	318	0	85	0	0	1	730	0	0	0	0	0	0	1	0
483	2.6	11.1	2.7	368	9	2.2	21	24	79	3.9	9.2	170	1	50	1	1	1	730	0	0	0	0	0	0	0	0
484	1.8	11.3	1	195	15	136.9	NA	NA	NA	NA	9	439	1	81	0	1	1	730	0	0	0	0	0	1	1	0
485	2.8	8.4	3.4	275	22.1	NA	12	39	121	2.4	8	229	1	76	1	0	1	9	1	1	1	1	1	0	0	1
486	1.7	9.1	1.6	97	9.7	67.6	27	54	69	3.9	9.2	102	1	72	1	0	1	730	0	0	0	0	0	1	1	1
487	1.3	14.1	1.1	111	6.1	94.4	36	23	71	4.7	9.3	257	1	63	1	1	1	1668	0	0	0	0	0	1	1	1
488	4	13.6	0.6	161	10.8	2.7	25	21	73	3.9	9.8	294	0	28	0	1	1	730	0	0	0	0	0	0	1	0
489	0.6	14.6	1.6	94	14.4	66.2	36	49	71	4	9.7	151	1	58	0	1	1	730	0	0	0	0	0	1	1	0
490	1.5	14.8	1.1	113	9.2	232.1	33	33	80	4.3	7.7	267	1	67	0	1	1	730	0	0	0	0	0	1	1	1
491	3.8	14.2	1.2	219	8.6	185	58	86	119	3.4	8.5	176	1	58	0	1	1	730	0	0	0	0	0	1	1	1
492	1.4	13.8	0.8	402	6.1	90.5	79	34	89	3.9	9	147	1	40	0	1	1	730	0	0	0	0	0	0	1	0
493	3	15.7	1.1	82	5.6	3.2	23	34	72	4.4	10.6	196	1	80	1	1	1	1405	0	0	0	0	0	0	1	1
494	2	12.9	0.9	117	9.8	33.5	15	27	82	NA	8.6	265	1	39	0	0	1	730	0	0	0	0	0	0	0	0
495	1	8.7	1.8	159	9.3	NA	31	19	98	4.4	9.1	311	1	55	0	1	1	730	0	0	0	0	0	0	0	0
496	2.5	10.1	2.5	250	12.2	126	20	29	297	2	7.6	267	1	71	0	0	1	120	0	0	1	1	1	0	1	1
497	1.3	15	0.8	129	9.6	0.7	21	28	115	4.3	9.4	320	1	65	0	0	1	3458	0	0	0	0	0	0	1	0
498	2.8	15.5	1	190	17.5	298.4	12	9	62	4.3	8.2	246	1	59	0	0	1	730	0	0	0	0	0	0	1	0
499	1.1	9.8	0.8	96	6.1	54	13	21	92	NA	9	356	0	73	0	1	1	730	0	0	0	0	0	1	1	1
500	1.1	11.5	1.4	96	7.1	62.3	16	15	134	3.9	9.7	144	0	57	1	1	1	1920	0	0	0	0	0	1	1	1
501	1.2	13.2	0.8	265	5.5	276.4	17	24	262	2.5	8.7	314	0	68	0	0	1	730	0	0	0	0	0	0	0	0
502	1.9	15.7	1	125	20.7	140.1	18	16	53	3.7	8.7	447	1	48	0	1	1	616	0	0	0	0	1	1	1	0
503	1.4	8.6	0.8	194	6.9	7.4	12	20	112	3.9	8.7	385	0	62	0	1	1	730	0	0	0	0	0	0	0	0
504	1.4	11.4	1.8	65	12.7	28.4	20	29	85	3.5	9.2	290	0	56	1	0	1	2216	0	0	0	0	0	0	1	0
505	3.5	10.7	0.7	42	9.9	17.9	16	23	94	NA	9	305	0	82	0	0	1	730	0	0	0	0	0	0	1	0
506	0.9	11.6	1.1	185	6.2	67.3	7	11	45	4	9.4	348	0	65	0	1	1	730	0	0	0	0	0	1	1	0
507	0.6	10.6	0.9	93	12.2	147.3	14	19	52	3.3	9	332	0	59	1	1	1	730	0	0	0	0	0	0	0	1
508	1.8	7	2.3	186	16.1	56.4	20	17	122	2.1	8.6	397	1	49	0	0	1	730	0	0	0	0	0	0	1	0
509	1.5	11.6	0.8	157	9.3	6.3	46	44	82	3.5	9.3	148	1	50	0	1	1	730	0	0	0	0	0	1	0	0
510	NA	13.1	0.8	100	7.5	NA	37	26	87	4.7	9.8	331	1	23	0	0	1	730	0	0	0	0	0	0	1	0
511	1.2	15	0.8	90	4.7	NA	26	53	95	4.4	9	308	1	46	1	0	1	730	0	0	0	0	0	0	0	1
512	0.7	14.3	0.8	80	7.3	74.8	25	26	85	3.8	8.8	313	1	52	0	0	1	730	0	0	0	0	0	0	1	0
513	2.3	15	1.2	146	15.7	124.2	9	15	60	NA	8.2	215	1	55	0	0	1	730	0	0	0	0	0	0	0	0
514	1.6	12.2	1.5	275	7.4	0.9	29	58	100	2.3	8.5	267	1	47	0	1	1	730	0	0	0	0	0	0	0	1
515	2.3	7.2	1	121	14.3	216	16	40	132	1.9	7.6	309	0	82	0	0	1	9	1	1	1	1	1	0	1	1
516	2.1	11.6	0.6	137	15.2	164.6	66	35	92	4	8.2	358	0	51	0	0	1	730	0	0	0	0	0	0	1	1
517	1.3	11.5	1.2	458	11.8	17	40	29	94	3.3	9	293	0	64	1	1	1	730	0	0	0	0	0	0	1	1
518	1.6	12.3	3.1	658	4.4	75.2	20	27	112	4	10.2	133	1	60	1	0	1	730	0	0	0	0	0	1	0	1
519	1.9	11.8	1.2	123	9.6	165.9	34	33	53	NA	9	291	1	66	0	0	1	730	0	0	0	0	0	1	1	0
520	1.6	14.3	1.2	98	5.8	75.5	9	22	87	3.3	8.7	197	1	88	0	1	1	1427	0	0	0	0	0	0	0	1
521	1.4	11.9	1.1	166	10.1	21.6	43	60	173	NA	9.4	424	0	53	0	1	1	730	0	0	0	0	0	0	0	0
522	0.7	8.8	2.5	108	17.2	191.3	11	20	376	2.4	8.5	342	1	45	1	0	1	1077	0	0	0	0	0	1	1	1
523	1.7	13.1	2.1	208	15.5	7.2	22	16	79	3.4	8	199	0	57	1	1	1	3542	0	0	0	0	0	1	1	1
524	1.8	10.9	18.1	181	8.5	51	40	27	110	4	10.2	257	1	56	0	1	1	616	0	0	0	0	1	1	0	1
525	1.2	12.9	1.9	206	6.2	NA	25	21	81	4.8	9.1	185	1	75	1	0	1	730	0	0	0	0	0	1	1	1
526	1.7	15.3	0.8	173	12.1	19.4	22	23	112	4.4	9.5	311	0	50	0	1	1	730	0	0	0	0	0	0	0	0
527	1.3	11.6	0.8	95	8.3	17.9	11	24	103	3.4	9	184	0	60	0	0	1	763	0	0	0	0	0	0	0	0
528	1.4	9.6	2.7	204	15.9	88.1	25	22	167	2.8	8.4	289	1	59	0	1	1	730	0	0	0	0	0	1	1	0
529	1.9	12.3	1.1	106	7.1	228.3	10	12	31	5.1	8.2	319	1	76	0	1	1	730	0	0	0	0	0	1	1	0
530	1.2	9.2	1.3	146	7.5	47.3	15	24	103	3.1	9.1	278	0	70	0	0	1	1200	0	0	0	0	0	0	1	0
531	1.7	10.1	0.8	290	9.7	44.3	NA	6	104	3.1	8.9	197	0	46	0	0	1	730	0	0	0	0	0	0	1	0
532	3.2	14.2	0.6	224	6.8	8.9	81	79	118	4.2	9.2	249	0	61	1	1	1	730	0	0	0	0	0	0	0	1
533	2.5	16.4	0.8	104	10.6	172.2	NA	NA	NA	NA	9.1	184	1	51	0	1	1	730	0	0	0	0	0	1	1	0
534	0.8	11	3.6	55	11.6	134.7	21	25	119	4.1	9.6	337	1	57	0	1	1	730	0	0	0	0	0	1	1	0
535	2.2	11.2	1	162	13.6	82.2	24	20	82	NA	8.5	430	1	49	0	0	1	730	0	0	0	0	0	0	1	0
536	1	10.7	0.9	102	8.1	20.5	11	15	71	3.6	9	235	1	74	0	1	1	730	0	0	0	0	0	1	1	0
537	1.5	10.5	0.9	101	8.6	70.9	21	19	119	3.3	8.4	211	0	70	1	1	1	2700	0	0	0	0	0	0	1	0
538	1.6	10.7	1.8	209	9.4	11.8	NA	NA	NA	4.2	9.3	334	1	55	0	0	1	726	0	0	0	0	1	0	0	0
539	1.4	12	5.8	130	8.6	200	1730	2314	57	3.2	7.5	101	1	67	1	0	1	263	0	0	0	1	1	1	1	1
540	NA	10.3	1	127	7.2	64.4	40	19	65	NA	9.4	230	1	46	0	0	1	730	0	0	0	0	0	0	1	0
541	1.2	10	0.8	103	12.5	93.8	15	41	89	3.4	7.9	384	0	68	1	0	1	730	0	0	0	0	0	0	0	1
542	1.1	7.8	0.6	115	29.8	NA	NA	NA	NA	NA	7.8	833	1	91	0	1	1	15	1	1	1	1	1	0	1	0
543	2	14.7	1	79	12.7	3.5	41	46	66	4.7	10.1	330	0	51	0	1	1	730	0	0	0	0	0	1	1	0
544	0.9	13	5.7	103	8.8	219.1	11	10	73	4.5	8.9	201	1	71	1	1	1	1678	0	0	0	0	0	1	1	0
545	2	13.4	3	85	23	NA	NA	NA	NA	2.8	8.6	735	0	61	0	0	1	281	0	0	0	1	1	0	0	0
546	0.8	8.8	0.9	88	6.2	88.2	15	17	69	2.9	8.6	325	0	50	1	1	1	730	0	0	0	0	0	0	1	1
547	1.2	8.6	1	374	30.9	85.5	NA	10	143	2.3	8.5	453	0	52	0	0	1	730	0	0	0	0	0	0	0	0
548	5.9	13.4	1.1	115	4.1	5.7	32	40	84	3.7	9.8	140	0	65	1	1	1	2751	0	0	0	0	0	1	1	1
549	2.3	12.2	1	105	8.2	49.1	26	39	57	NA	8.6	217	0	69	0	1	1	730	0	0	0	0	0	0	1	0
550	1.3	11.3	1.3	123	6.7	41.8	19	24	59	4.3	8.6	215	0	72	0	0	1	730	0	0	0	0	0	1	1	1
551	2.3	14.1	2	137	23.7	NA	36	36	102	4.8	7.3	98	1	66	0	1	1	730	0	0	0	0	0	1	1	0
552	1.5	13.8	0.8	368	17.7	278.5	17	24	82	4.3	8.8	299	1	33	0	0	1	730	0	0	0	0	0	0	0	0
553	1.9	15.4	0.8	161	7.6	36.9	26	33	159	4.5	9	178	1	63	0	1	1	730	0	0	0	0	0	0	1	0
554	2	9.1	2	93	6.3	3.7	65	124	171	3.6	8.9	128	1	55	1	1	1	811	0	0	0	0	0	1	1	1
555	1.8	15.1	0.7	104	10.2	50.4	89	194	168	2.4	8.7	237	1	46	0	0	1	730	0	0	0	0	0	0	0	0
556	3.2	10.4	1	91	5.1	65.3	215	160	307	3.9	9.1	159	1	63	0	0	1	182	0	0	0	1	1	0	0	0
557	1.4	10.8	0.7	125	7.2	116.3	53	33	348	3.5	9.6	378	1	35	0	0	1	730	0	0	0	0	0	1	0	0
558	2.4	13.7	1.6	286	7.7	135	40	25	63	3.1	9.4	200	1	70	0	0	1	730	0	0	0	0	0	0	1	0
559	1.1	13.4	0.5	97	12.5	279.2	21	23	NA	NA	8.8	314	0	81	0	0	1	730	0	0	0	0	0	1	1	0
560	3.2	14.9	1	191	8.5	NA	30	20	112	NA	8.7	318	1	54	0	0	1	730	0	0	0	0	0	1	0	0
561	1.4	10.6	1.6	83	10.6	163.3	12	17	89	4.4	9.3	371	0	67	0	1	1	1012	0	0	0	0	0	1	1	1
562	0.9	11.1	1.4	187	25.4	194.9	13	15	108	3	8.7	980	0	51	1	1	1	730	0	0	0	0	0	0	1	1
563	1	9.9	0.6	100	15.8	77.7	15	13	NA	2.9	9	777	1	51	0	1	1	730	0	0	0	0	0	1	1	0
564	1.2	13.5	1	127	6.7	118.6	26	36	66	3.7	8.4	100	0	77	1	1	1	730	0	0	0	0	0	0	1	1
565	1	13.6	1	111	10.7	220.7	94	29	80	NA	8.4	177	1	38	0	0	1	730	0	0	0	0	0	0	1	0
566	0.6	10.6	0.8	155	10.9	27.8	8	13	119	2.4	10.3	252	0	33	1	1	1	2893	0	0	0	0	0	1	1	1
567	1.3	13.3	0.5	128	9.4	151.9	739	362	148	3	8	206	0	30	0	0	1	730	0	0	0	0	0	0	1	0
568	NA	13.7	1	125	7.2	82.3	20	22	79	4.6	9.1	198	1	63	0	0	1	730	0	0	0	0	0	0	1	0
569	NA	9.7	3.1	223	9.7	NA	NA	NA	NA	3.4	8.9	282	1	47	0	0	1	730	0	0	0	0	0	1	1	0
570	2.2	11.7	0.6	375	20.2	NA	NA	NA	NA	NA	8.6	273	0	71	0	1	1	730	0	0	0	0	0	1	1	0
571	1.7	9.8	2.6	109	7.2	93.4	8	15	156	2.1	8.3	234	1	82	0	0	1	26	1	1	1	1	1	0	1	0
572	3.6	12.2	0.9	250	7.2	135.9	15	21	94	2.5	9.2	536	1	74	0	1	1	730	0	0	0	0	0	1	0	1
573	0.8	12.6	1.5	179	11.1	NA	19	17	60	3.2	8.5	239	1	70	1	0	1	2472	0	0	0	0	0	1	1	1
574	3.9	8.9	2.8	173	7.3	0.5	24	47	120	2.9	8.1	147	1	65	1	1	1	2180	0	0	0	0	0	1	1	1
575	2	12.1	0.9	91	6.4	NA	47	33	193	3.9	8.8	299	0	91	0	1	1	2452	0	0	0	0	0	0	1	1
576	1.3	9.6	4.2	287	10.7	183.3	10	16	93	2.6	9.6	448	1	58	0	0	1	1026	0	0	0	0	0	1	1	0
577	1.4	12.9	0.7	229	12.3	NA	12	11	84	3.4	8.8	449	0	41	0	1	1	2670	0	0	0	0	0	0	1	0
578	1.5	11.1	0.9	229	6.6	294.5	33	28	69	3.8	9	180	1	53	0	1	1	730	0	0	0	0	0	1	1	1
579	1.6	11.8	0.7	91	17	NA	66	43	388	2.8	8.4	353	1	50	0	0	1	730	0	0	0	0	0	0	1	0
580	2.3	7.9	0.4	265	7.5	87.1	NA	NA	NA	NA	8.5	583	1	47	0	1	0	730	0	0	0	0	0	0	1	0
581	1	13.1	1.3	94	8.7	40	10	11	97	3.6	8.9	227	1	42	1	1	1	2224	0	0	0	0	0	0	1	1
582	1.1	10.4	1.7	86	8.3	NA	21	21	141	3.4	9.3	291	0	66	0	1	1	2698	0	0	0	0	0	0	0	1
583	2.6	8.8	1.3	109	7.2	37.1	12	13	62	3.8	9.7	287	0	80	0	1	1	1549	0	0	0	0	0	1	1	0
584	7	14.6	1.3	173	9.4	114.9	29	33	60	4.4	6.7	113	1	80	0	1	1	700	0	0	0	0	1	1	0	1
585	2.5	15	1	79	6.2	106.3	17	30	92	3.7	9.5	358	1	54	0	0	1	730	0	0	0	0	0	0	0	0
586	4.2	11.4	0.7	184	14.9	73.5	114	75	340	NA	8.3	263	0	54	0	0	1	730	0	0	0	0	0	1	1	0
587	2.6	9.9	0.8	199	7.3	NA	20	31	127	2.4	8.2	452	0	45	0	1	1	730	0	0	0	0	0	0	0	0
588	NA	14.4	1.2	105	7	52.5	9	18	65	NA	9	359	1	32	0	0	1	730	0	0	0	0	0	0	0	0
589	1.1	10.5	0.7	72	5.9	14.1	13	19	100	3.3	9	239	1	74	0	0	1	730	0	0	0	0	0	1	1	0
590	3.3	9	0.9	128	25.3	NA	27	57	151	2.6	8.7	230	1	34	1	1	1	4057	0	0	0	0	0	0	1	1
591	4.4	13.9	1	118	8.1	180.9	14	27	77	4.3	8	293	0	48	1	0	1	730	0	0	0	0	0	0	0	1
592	NA	13.5	1.3	140	9.6	1.7	16	13	82	3.7	9.7	259	1	65	0	0	1	730	0	0	0	0	0	1	1	0
593	1.4	13.3	0.8	74	10.9	1.7	26	23	73	4.1	9	216	0	64	0	0	1	730	0	0	0	0	0	1	0	0
594	1.2	14.4	0.8	81	8.7	70.1	44	25	95	NA	9.2	198	0	76	0	1	1	730	0	0	0	0	0	0	1	1
595	1.7	12	0.9	75	4.6	50.4	26	25	75	3.1	8.4	383	1	77	0	0	1	730	0	0	0	0	0	0	1	0
596	1.8	15	0.9	87	7.4	1	30	28	80	4.3	8.6	296	1	62	0	0	1	730	0	0	0	0	0	0	1	1
597	0.9	12.2	1.1	204	13.2	NA	NA	16	76	3.4	9.1	291	0	62	1	0	1	3253	0	0	0	0	0	1	1	1
598	0.8	9.4	4.6	156	13.9	234.2	22	37	98	2.7	8.6	206	1	56	1	0	1	730	0	0	0	0	0	0	1	1
599	1.7	16.2	1.2	250	7.2	117	36	30	163	4.6	9.8	158	1	49	0	1	1	3039	0	0	0	0	0	0	0	1
600	1.3	12.8	1.1	245	5.8	132	23	19	79	3.7	8.9	217	1	59	0	0	1	730	0	0	0	0	0	1	1	0
601	NA	13.7	1.1	107	11.5	94.4	111	35	75	4.4	9.4	291	1	22	0	0	1	730	0	0	0	0	0	0	1	0
602	1.3	12.4	1.3	112	5	3	30	32	60	4.5	9.3	250	0	89	0	0	1	730	0	0	0	0	0	0	1	0
603	1.6	10.2	2.5	277	8.7	258.9	13	14	72	3.6	9.3	370	1	63	0	0	1	730	0	0	0	0	0	1	1	0
604	1	9.9	3.4	186	4.5	NA	17	17	60	4.6	9.7	411	0	81	0	0	1	1854	0	0	0	0	0	0	0	0
605	1.7	15.5	1.3	430	5.9	5.9	21	19	69	4	9.4	149	1	64	0	1	1	730	0	0	0	0	0	0	0	0
606	2.3	10.8	1.9	180	9.3	NA	17	19	51	3.6	9	226	1	72	0	1	1	166	0	0	1	1	1	1	1	0
607	1.4	11.4	0.3	91	15.7	29.2	16	17	137	2.2	8.2	797	0	58	1	0	1	1683	0	0	0	0	0	1	1	1
608	1.2	16.2	0.8	317	5.5	14	188	339	106	4	8.9	117	1	46	0	1	1	730	0	0	0	0	0	1	1	0
609	1	8.6	2.3	55	7.4	195.5	14	14	85	2.8	8.1	244	1	66	0	0	1	730	0	0	0	0	0	1	0	0
610	1.4	13.4	1.2	92	5.3	6.7	31	19	94	4.1	9.4	269	1	58	1	0	1	730	0	0	0	0	0	0	1	1
611	3.6	10.3	1.3	239	7.8	5.7	15	18	99	4	7.5	140	1	85	0	1	1	730	0	0	0	0	0	1	1	0
612	NA	11	1.2	85	18.6	32.3	13	17	90	NA	7.4	633	0	26	0	0	1	730	0	0	0	0	0	0	1	0
613	2	13.5	4.3	321	11.3	6	15	14	197	4.2	9.1	239	1	41	0	0	1	730	0	0	0	0	0	0	0	0
614	2.6	9.4	1.2	775	7.3	NA	39	67	150	2.7	7.6	369	1	54	0	1	1	2070	0	0	0	0	0	1	1	0
615	1.2	7.8	8.9	96	5.7	139.2	NA	NA	NA	NA	8.4	164	1	54	0	0	1	325	0	0	0	1	1	0	0	0
616	0.9	9.5	1.9	94	4	91.6	22	24	52	3.2	8.1	243	1	53	0	0	1	714	0	0	0	0	1	0	1	0
617	1	9.2	1.5	92	11.6	6.2	28	33	61	3	9	256	1	44	1	1	1	3803	0	0	0	0	0	0	1	1
618	1	8.7	0.7	105	5.8	57.2	3	12	83	2.3	9.4	496	1	60	0	1	1	730	0	0	0	0	0	1	1	0
619	1.4	12.1	1.6	147	5.8	97.4	NA	NA	NA	NA	8.5	236	1	60	0	1	1	2063	0	0	0	0	0	1	0	0
620	2.2	12.8	1.2	149	11.4	41.9	15	22	123	4.1	9.3	262	1	91	0	1	1	368	0	0	0	0	1	0	1	0
621	0.7	9.5	4.7	113	13.4	107.5	37	51	145	2.7	7.6	158	0	78	1	1	1	730	0	0	0	0	0	0	0	1
622	0.7	7.3	1.2	79	6.8	111.3	6	18	92	2.1	8	303	1	59	1	1	0	730	0	0	0	0	0	0	1	0
623	1.2	9.7	2.9	170	19.7	60.2	18	18	103	4.1	9	433	1	56	1	0	1	730	0	0	0	0	0	1	1	1
624	2	7.5	8.9	320	31.6	139.4	51	29	172	3	9	437	0	53	0	0	1	730	0	0	0	0	0	0	0	0
625	1.2	13.5	1.4	88	6.6	NA	17	24	63	2.7	8.2	186	1	91	0	1	1	2321	0	0	0	0	0	1	1	1
626	4.8	10.8	4	72	6.9	26.4	28	59	155	3.5	9.9	367	0	36	0	0	1	2183	0	0	0	0	0	0	0	1
627	0.6	10.4	10.8	102	11.2	8.3	14	17	64	3.9	8.3	273	1	63	0	1	1	730	0	0	0	0	0	1	1	0
628	2	10.5	1.1	196	12.2	20.2	10	15	102	3.3	9.3	304	0	73	1	1	1	3597	0	0	0	0	0	0	0	1
629	2.5	13.3	0.8	203	9	162	31	41	85	3.8	9.1	221	1	67	0	0	1	730	0	0	0	0	0	1	1	0
630	2	13	2	264	11.9	23.6	15	18	172	4.6	10.7	331	1	43	0	1	1	3046	0	0	0	0	0	0	0	1
631	2.4	12.5	1.2	207	8.4	NA	NA	NA	NA	NA	9.3	229	1	75	0	0	1	730	0	0	0	0	0	1	1	0
632	2	7.8	1	73	11.3	114.2	37	38	120	2.9	8.5	627	1	69	0	0	1	730	0	0	0	0	0	0	1	0
633	1.2	11	1	194	8.8	1	20	19	91	3	9.4	383	1	29	0	0	1	730	0	0	0	0	0	0	1	1
634	5.1	8.3	0.6	235	10	19.4	12	14	111	2.4	8.3	299	0	31	0	0	1	730	0	0	0	0	0	0	1	0
635	2.7	9.8	0.9	121	8.2	NA	18	17	76	4.3	9	268	1	65	0	1	1	730	0	0	0	0	0	1	1	0
636	2.4	12.7	0.8	142	5.2	3.9	64	54	81	4.5	8.9	244	1	60	0	1	1	1438	0	0	0	0	0	0	1	0
637	0.7	11.1	3.5	200	6.1	140.2	17	22	76	3.8	8.5	229	1	63	0	0	1	730	0	0	0	0	0	1	1	0
638	1.2	12.4	0.9	107	5.4	161.7	21	35	84	3	9.6	307	0	73	0	1	1	699	0	0	0	0	1	1	1	1
639	2.3	11.4	5.7	150	11.1	87.3	10	22	138	3.7	9.3	185	1	65	0	0	1	730	0	0	0	0	0	1	1	0
640	2.9	11.8	1.8	187	12.5	17.5	10	15	54	3.1	8	267	0	91	0	0	1	730	0	0	0	0	0	0	1	0
641	0.9	12.6	1.6	360	11	NA	33	24	112	3.8	8.1	254	0	62	1	0	1	242	0	0	0	1	1	0	0	1
642	2	11.7	1.1	389	8	165.6	12	20	107	NA	8.5	274	1	46	0	0	1	730	0	0	0	0	0	0	0	0
643	1.6	10.7	1.2	168	9	155.2	8	17	43	4	9.2	240	1	64	0	1	1	1508	0	0	0	0	0	1	1	1
644	2.9	14.6	1	154	10.5	21.6	54	41	66	3.6	8.9	214	1	71	0	1	1	1698	0	0	0	0	0	1	1	0
645	3.9	11.6	1.7	319	7.2	68.9	21	31	91	2.8	8.5	371	1	51	1	1	1	730	0	0	0	0	0	1	0	1
646	1.3	9.4	3.3	60	5.2	90.9	31	63	152	3	8.7	240	0	58	1	0	1	730	0	0	0	0	0	1	0	1
647	1.2	8.8	1.7	131	13	239.2	24	22	139	3.9	8.4	245	0	65	0	1	1	3006	0	0	0	0	0	0	1	1
648	3	12.5	1.3	142	7.6	3.8	21	20	89	3.3	9.6	264	1	52	1	1	1	730	0	0	0	0	0	1	1	0
649	1.4	13.2	0.9	314	9.7	NA	NA	NA	NA	NA	8.9	221	1	58	0	1	1	730	0	0	0	0	0	0	0	0
650	1.5	11.1	0.7	101	4.9	218.7	42	39	73	4.3	8.7	214	0	61	1	1	1	730	0	0	0	0	0	0	1	0
651	1	11.9	0.9	110	5.6	16.3	34	40	50	4	9.9	267	0	67	0	1	1	730	0	0	0	0	0	1	1	0
652	1.7	12.1	0.8	93	6.4	3.3	48	35	67	4.7	8.5	250	0	54	0	0	1	730	0	0	0	0	0	1	1	0
653	3.3	11.4	1.3	512	5.2	2.1	9	11	46	3.1	9.3	255	0	53	1	1	1	1640	0	0	0	0	0	0	0	0
654	1.1	13.9	0.7	206	12.7	5	9	15	102	NA	8.2	274	1	68	1	1	1	730	0	0	0	0	0	1	1	0
655	1.3	10.2	6	199	22.4	248.9	33	17	100	4.8	9.2	207	1	55	0	0	1	730	0	0	0	0	0	1	0	0
656	2.5	11.3	0.9	104	5.8	20	28	18	121	NA	9.3	393	1	48	0	0	0	730	0	0	0	0	0	1	0	0
657	1.6	12.2	0.9	515	7.7	169.2	35	24	120	1.8	8.6	346	0	48	0	1	1	2148	0	0	0	0	0	1	1	1
658	2.2	11.9	1.6	228	6.2	35.7	28	36	82	4.2	9.8	262	1	57	0	1	1	730	0	0	0	0	0	1	1	1
659	0.9	14.4	1.9	81	5	213.7	52	50	114	4.9	9.6	213	1	52	0	1	1	730	0	0	0	0	0	1	0	1
660	0.8	12.1	1	154	7.9	NA	NA	NA	NA	NA	9	287	1	67	0	1	1	730	0	0	0	0	0	0	1	0
661	NA	9.4	1.7	93	8.3	54.1	NA	NA	NA	NA	8.5	247	1	64	0	0	1	730	0	0	0	0	0	1	1	0
662	1.6	9.5	1.9	358	10.9	NA	16	14	83	1.9	6.6	185	1	51	0	0	1	730	0	0	0	0	0	0	1	0
663	1.3	8.3	1.5	117	11	NA	15	18	48	3	6.9	249	1	42	1	1	1	478	0	0	0	0	1	0	1	1
664	1.4	12	0.7	126	15.6	108.7	19	37	176	2.3	8.3	399	1	69	0	0	1	110	0	0	1	1	1	1	1	0
665	1.8	9.2	1.4	203	12.1	NA	15	31	180	2.5	8.2	174	0	71	1	0	1	730	0	0	0	0	0	1	1	1
666	1.6	11.6	2.9	194	14.9	22.2	26	23	99	3.5	9.6	430	0	46	0	1	1	730	0	0	0	0	0	1	1	1
667	1.2	11.7	0.7	105	5.7	5.4	20	22	84	3.3	9	412	0	75	0	1	1	730	0	0	0	0	0	0	1	0
668	0.8	14	0.8	122	13.4	NA	51	37	170	3.9	8.7	123	0	47	0	0	1	730	0	0	0	0	0	0	0	1
669	NA	8.4	0.7	141	7.9	140.5	9	25	112	2.9	8.5	530	1	67	0	0	1	730	0	0	0	0	0	0	0	1
670	0.9	11.4	1.9	99	6	119.8	15	21	69	4.1	9	264	1	74	0	0	1	730	0	0	0	0	0	1	1	1
671	1.7	16	1	97	11.1	43.1	73	58	42	4.1	9.3	373	1	29	0	0	1	730	0	0	0	0	0	1	0	0
672	NA	14.9	1.2	157	11	70.5	21	34	31	2.9	7.3	180	1	66	0	1	1	730	0	0	0	0	0	1	1	0
673	0.8	12.9	1.7	164	7.7	14.5	16	22	60	3.7	9.5	158	0	73	0	1	1	730	0	0	0	0	0	1	0	1
674	1.4	9.2	1.8	72	8.9	58.2	23	18	93	3.3	9.1	348	1	50	1	1	1	2072	0	0	0	0	0	1	1	0
675	2.5	12.4	0.9	334	13.1	15.7	NA	NA	NA	NA	8.8	324	0	47	0	0	1	730	0	0	0	0	0	0	1	0
676	1.8	14.2	1.1	78	3.5	38	10	13	179	3.6	8	179	1	54	1	1	1	4229	0	0	0	0	0	0	0	1
677	0.8	8.7	4	89	6	196.4	NA	NA	NA	3.7	7.8	139	1	61	0	0	1	730	0	0	0	0	0	1	1	0
678	1.3	11.6	1.9	67	10.5	NA	21	21	108	3.9	8.9	243	1	83	0	0	1	1612	0	0	0	0	0	1	1	0
679	1.9	10.8	1.2	140	5.5	78.6	17	25	76	4	8.3	155	1	75	0	0	1	730	0	0	0	0	0	0	1	0
680	2.6	8.1	3.3	402	13.6	274.7	2166	3287	119	2.9	7	232	0	58	1	0	1	65	0	1	1	1	1	1	1	1
681	1.4	11.5	0.9	146	5.8	NA	18	21	45	4.8	9.8	214	0	73	0	1	1	730	0	0	0	0	0	0	0	1
682	0.8	11.5	0.5	153	21.6	88.6	85	90	76	3.5	8.2	355	0	44	0	0	1	730	0	0	0	0	0	0	1	0
683	1.4	9.7	1.5	87	13.5	NA	30	18	52	3.2	7.6	267	0	70	1	1	1	730	0	0	0	0	0	1	1	1
684	2.8	13.8	1.2	126	6.7	26.2	20	16	76	4.3	9.1	284	0	83	0	1	1	730	0	0	0	0	0	1	1	1
685	1.6	11.4	0.8	202	11.1	80.6	NA	NA	NA	NA	9.5	300	1	62	0	1	1	730	0	0	0	0	0	1	1	0
686	1	11.1	1.2	497	14.1	258.2	12	16	160	3.3	8.3	451	0	46	1	1	1	2415	0	0	0	0	0	0	0	1
687	1.8	14.1	0.9	158	12.9	49.9	36	31	98	NA	9.3	284	1	58	0	1	1	730	0	0	0	0	0	1	1	0
688	1.2	12.1	1	149	10	NA	51	31	47	4.3	9.5	228	1	60	0	1	1	730	0	0	0	0	0	1	1	0
689	2.3	14.4	0.8	151	7.3	95.6	18	14	130	4.3	8.7	233	1	69	0	1	1	1484	0	0	0	0	0	1	1	0
690	1.1	13	0.6	98	10.3	23.9	531	200	102	3.7	9.7	380	1	21	0	0	1	730	0	0	0	0	0	0	1	0
691	1.7	12.6	1.5	104	7.6	141.6	30	26	112	4	9.2	235	0	91	0	0	1	988	0	0	0	0	0	0	1	1
692	1.9	12.5	0.8	74	8.8	87.1	49	188	110	2.4	6.8	60	1	47	1	1	1	730	0	0	0	0	0	1	1	0
693	2.3	14	1.6	201	6.3	0.3	76	79	67	4.2	8.8	210	1	81	0	1	1	730	0	0	0	0	0	1	1	0
694	1.3	11	1.2	144	13.6	56	32	34	76	NA	8.2	294	1	63	0	0	1	730	0	0	0	0	0	1	0	0
695	1.4	13.2	1.3	353	6.6	42.7	17	18	114	3.7	8.8	204	1	54	0	1	1	3674	0	0	0	0	0	0	1	0
696	1.4	11.2	0.8	334	14.9	140.3	21	13	156	4.2	9.9	663	1	55	0	0	1	730	0	0	0	0	0	0	1	0
697	2.4	9.5	0.6	108	7.8	112.3	12	33	101	2.1	9	591	1	33	0	0	1	730	0	0	0	0	0	0	0	0
698	0.8	12.9	1.4	148	17.6	284.9	30	42	131	2.9	8.8	272	1	53	0	1	1	730	0	0	0	0	0	0	0	0
699	1.4	13.7	1	95	7.7	NA	23	23	96	3.2	8.4	333	1	56	0	1	1	730	0	0	0	0	0	0	1	0
700	2.8	11.5	1.9	597	13.1	79.7	36	19	225	3.7	9.5	448	1	49	1	0	1	730	0	0	0	0	0	0	1	0
701	2.1	12.7	0.8	121	19.1	NA	51	62	101	2.6	7.8	251	0	20	1	0	1	730	0	0	0	0	0	0	0	1
702	2.3	17.2	0.7	78	6.9	83.1	15	19	162	3.6	8.9	313	0	54	0	1	0	3310	0	0	0	0	0	0	1	0
703	NA	11.9	1.1	158	6.2	13.8	29	18	84	4.4	9.2	214	1	64	0	0	1	730	0	0	0	0	0	1	0	0
704	2.3	13.1	1	66	14.5	29.3	29	19	90	4.9	8.7	556	1	28	0	0	1	730	0	0	0	0	0	0	0	0
705	2.2	11.2	1.3	211	17.1	68.7	22	28	72	3.1	9.1	356	1	66	0	0	1	2640	0	0	0	0	0	0	0	0
706	2.4	10.9	0.9	445	7.6	0.9	48	31	78	4.7	11	286	1	56	0	1	1	730	0	0	0	0	0	1	1	0
707	0.9	10.4	1.7	69	9.5	92.7	20	18	114	3.2	8.5	295	1	49	1	1	1	2075	0	0	0	0	0	0	1	1
708	1	12.6	1.9	139	7.1	154.2	25	32	93	4.2	9.3	194	1	75	1	1	1	1280	0	0	0	0	0	1	1	1
709	1.3	10	8	169	8.8	40.7	12	13	110	4.2	9.6	221	1	33	0	0	1	730	0	0	0	0	0	1	1	0
710	2.2	14.3	2.9	92	7.6	44.1	15	15	95	4.2	9.2	267	1	69	1	1	1	2836	0	0	0	0	0	0	1	1
711	1.6	11.9	1.1	311	14.4	130.1	11	14	63	3	9.1	282	1	59	0	1	1	730	0	0	0	0	0	1	1	0
712	1.1	14.6	0.7	119	7.9	0.2	34	27	52	4.4	9.7	861	1	55	0	0	1	730	0	0	0	0	0	1	1	0
713	1.3	10.6	2.1	142	10.9	NA	NA	NA	NA	NA	9.6	312	0	62	0	0	1	730	0	0	0	0	0	0	1	0
714	2.2	14.7	0.9	183	4.8	5.1	147	261	156	3.1	8	106	1	54	0	0	1	730	0	0	0	0	0	0	0	0
715	1.5	12.9	0.9	173	9.9	194.1	35	29	81	2.9	8.5	451	1	91	0	1	1	730	0	0	0	0	0	0	0	0
716	1.1	10.9	0.8	88	6.3	NA	18	36	53	2.9	8.3	266	1	75	1	0	1	181	0	0	0	1	1	1	1	1
717	2.4	14.1	1	579	9.4	120.1	16	22	149	2.4	7.5	389	0	39	0	1	1	730	0	0	0	0	0	0	0	1
718	1.7	11.7	0.9	109	9.6	32.6	NA	NA	NA	NA	9.3	356	0	64	0	1	0	730	0	0	0	0	0	0	1	0
719	1.4	8.6	1.4	218	5.9	10.8	13	11	89	3.1	9.2	200	1	57	0	1	1	730	0	0	0	0	0	0	1	0
720	0.9	12.7	5.3	157	10.4	NA	19	19	86	4	10.2	258	1	54	1	0	1	730	0	0	0	0	0	0	1	1
721	0.3	9.7	1.5	62	8.6	NA	20	52	94	4	9.4	192	1	78	1	1	1	1059	0	0	0	0	0	1	1	1
722	3.4	14.6	2.2	130	8.6	174.2	68	92	136	1.8	7.6	21	1	58	0	1	1	730	0	0	0	0	0	0	0	1
723	1.6	8.2	1	300	22.1	90.3	22	40	93	4.3	9	655	0	78	0	0	1	192	0	0	0	1	1	0	0	1
724	4.7	10	1.5	105	6.8	109.9	14	19	95	4.3	8.5	507	1	56	1	0	1	730	0	0	0	0	0	0	1	1
725	1.7	12	0.7	97	11.4	NA	15	16	75	3.5	9.6	206	0	41	0	1	1	730	0	0	0	0	0	0	1	0
726	2.7	11.9	1.4	162	7.7	9.7	17	19	123	3.2	8.8	323	0	53	1	1	1	730	0	0	0	0	0	0	1	1
727	4.6	13.7	1.3	92	5.9	2.6	38	21	56	3.4	6.7	222	1	65	0	0	1	730	0	0	0	0	0	0	1	1
728	1.1	15.7	1.3	240	11.9	NA	11	18	62	3.9	8	279	1	77	0	0	1	730	0	0	0	0	0	0	1	1
729	1.3	10.9	6.1	103	4.4	14.2	14	19	136	3.5	11	226	0	74	1	0	1	1181	0	0	0	0	0	0	0	0
730	1	10.3	0.7	92	18.5	50.7	13	19	196	4.3	8.7	744	0	44	1	0	1	1866	0	0	0	0	0	0	1	1
731	2.7	11.6	5.2	71	6.9	4	22	18	135	4.2	9.4	339	1	57	0	1	1	3616	0	0	0	0	0	1	1	1
732	1.4	9.7	0.9	272	11	11.9	NA	NA	NA	NA	8.8	460	0	45	0	0	1	730	0	0	0	0	0	0	1	0
733	1.1	10.7	1.3	274	7.4	58.1	35	59	47	3.3	9.4	322	1	67	0	1	1	730	0	0	0	0	0	1	0	0
734	1.3	11.4	2.4	202	6.2	6.5	88	59	154	4	10.6	172	0	67	0	0	1	2404	0	0	0	0	0	0	1	0
735	NA	14.3	0.8	94	7.9	53	34	34	71	4.7	10.1	268	1	54	0	1	1	730	0	0	0	0	0	1	1	0
736	1.9	10.5	1.1	110	19.9	67	NA	NA	NA	NA	8.3	384	1	56	0	1	1	730	0	0	0	0	0	0	1	0
737	0.7	8.2	1	132	6	19.1	11	18	138	3.1	9.1	422	1	71	0	1	1	730	0	0	0	0	0	1	1	0
738	3.4	17.1	0.7	270	19.6	131.6	45	53	134	3.5	7.6	322	0	72	1	1	1	1981	0	0	0	0	0	0	1	1
739	0.9	11.6	1.2	140	4.9	69.5	13	18	73	4.4	8.7	299	1	60	0	1	1	730	0	0	0	0	0	0	0	0
740	0.9	12.3	1.6	122	7.3	NA	22	19	72	3.1	9.4	335	0	81	1	0	1	730	0	0	0	0	0	1	1	1
741	1.7	12	0.9	221	20	284.4	15	24	97	2.5	9.1	560	1	65	0	1	1	730	0	0	0	0	0	0	1	0
742	0.7	8.1	2.8	86	7	203	5	12	69	2.7	7.5	250	0	57	1	1	1	730	0	0	0	0	0	1	1	0
743	2	11.9	0.5	113	4.1	89.5	19	35	174	1.8	8.2	204	0	77	1	1	1	33	0	1	1	1	1	0	1	1
744	2.3	12.7	1.2	92	10.1	20.6	25	23	103	3.7	9.1	341	1	58	0	1	1	730	0	0	0	0	0	1	1	0
745	1.5	10.6	0.8	110	8.9	232.8	26	65	104	2.8	8.8	178	1	64	1	0	1	730	0	0	0	0	0	0	1	1
746	1.1	9.9	4.4	106	5.2	94.3	2	18	88	3	8.2	189	0	80	1	0	1	3003	0	0	0	0	0	1	1	1
747	1.1	11.8	3.2	108	8.3	128	18	14	107	4	9.2	310	1	52	1	1	1	1100	0	0	0	0	0	1	1	1
748	1.4	14.9	0.7	216	9.7	0.6	24	21	NA	NA	9.7	242	1	55	0	0	1	730	0	0	0	0	0	0	1	0
749	1.1	14.4	0.8	124	8.4	72.2	31	29	91	4.6	NA	312	0	28	0	0	1	730	0	0	0	0	0	0	1	0
750	1.4	10.7	1.1	90	9.4	NA	NA	NA	NA	NA	9.8	370	1	60	0	1	0	730	0	0	0	0	0	0	1	0
751	1.5	9.8	0.9	79	10.3	80.5	13	32	57	3.7	9.1	470	1	73	0	1	1	1058	0	0	0	0	0	0	1	1
752	0.8	12.2	1.3	132	9.1	NA	13	34	49	3.8	8.9	187	0	72	1	1	1	101	0	0	1	1	1	0	1	1
753	1.1	6.6	0.4	108	25.9	299.7	25	25	162	3.5	7.5	575	1	56	1	0	1	730	0	0	0	0	0	1	0	1
754	1.1	11.8	1.4	104	16.1	126.2	35	22	58	4.2	10	345	1	52	1	1	1	730	0	0	0	0	0	1	1	1
755	0.9	14.1	1.2	175	19.5	19	25	35	73	3.7	8.7	185	0	60	0	0	1	730	0	0	0	0	0	0	1	0
756	2	14.4	0.8	172	9.1	54.8	76	39	74	3.4	9.2	219	1	53	0	1	1	1927	0	0	0	0	0	1	1	0
757	1.6	10	6.8	203	3.6	16.8	20	22	77	3.8	8.3	152	1	46	0	0	1	730	0	0	0	0	0	1	1	0
758	2.9	15.2	0.8	446	5.3	32.1	171	138	102	3.8	9.1	162	1	60	1	1	1	396	0	0	0	0	1	0	1	1
759	1.9	9.1	1	86	8.9	51.1	25	39	95	2.6	8.7	98	1	69	0	0	1	730	0	0	0	0	0	1	0	0
760	1.8	11	1	174	9.4	NA	NA	NA	NA	NA	9.3	288	1	83	0	0	1	730	0	0	0	0	0	0	1	0
761	1.4	11.3	0.9	87	8.1	63.7	17	28	76	4.3	10.4	335	0	91	0	1	1	3095	0	0	0	0	0	0	1	0
762	1.4	12.6	0.8	198	4.3	NA	48	148	107	3.3	8.3	116	1	69	0	1	1	32	0	1	1	1	1	1	1	1
763	9.6	15	1.7	356	18.3	139.6	19	45	109	3.4	9.2	506	1	62	1	0	1	1239	0	0	0	0	0	0	0	1
764	3.8	16.9	1	208	11.1	7.3	32	25	124	4	9.4	229	1	49	0	0	1	730	0	0	0	0	0	1	1	0
765	3	11.3	0.6	71	7	NA	6	9	81	NA	8.2	286	1	64	0	0	1	730	0	0	0	0	0	1	0	0
766	3.5	14.6	0.9	86	6.5	175.1	32	44	143	4.3	10	230	0	78	0	1	1	365	0	0	0	1	1	1	0	0
767	1.9	11.2	0.8	256	5.9	101.5	24	19	82	4.2	8.7	201	1	67	1	1	1	730	0	0	0	0	0	1	1	0
768	0.7	13.3	1.8	98	7.9	7	17	13	51	3.8	8.8	304	1	59	0	1	1	730	0	0	0	0	0	0	1	0
769	1.4	12.4	0.8	102	17	94	40	34	68	NA	9.5	330	1	46	0	1	1	730	0	0	0	0	0	0	1	0
770	NA	13.5	0.8	92	7.4	44.7	11	19	52	NA	8.1	218	1	69	0	0	1	730	0	0	0	0	0	0	1	0
771	1	8.8	0.8	88	18.4	71.1	11	17	56	3.6	8.3	418	1	56	0	0	1	730	0	0	0	0	0	0	1	0
772	1.2	9.8	0.6	145	5.9	133.9	58	87	66	2.6	6.9	151	0	52	0	0	1	730	0	0	0	0	0	1	0	0
773	2.4	10.2	1	373	8	156.7	17	23	393	3.6	9.3	257	0	54	1	1	1	730	0	0	0	0	0	1	1	1
774	1.5	13	0.8	107	8.9	88	41	32	191	3.3	8.8	346	0	28	1	0	1	730	0	0	0	0	0	0	0	1
775	NA	11.7	0.6	73	8.2	14.1	30	18	48	2.7	6.5	145	1	48	0	1	0	730	0	0	0	0	0	1	1	0
776	1.8	13	0.5	92	11.9	122.1	13	16	125	3.7	8.9	470	1	35	0	0	1	730	0	0	0	0	0	0	0	0
777	1.5	14.9	2.9	98	9	13.7	8	17	54	3.8	9.2	383	1	52	0	0	1	4250	0	0	0	0	0	0	1	0
778	1.4	10.3	1.4	145	12.2	1.9	24	35	506	3.7	9.2	382	0	70	0	1	1	2088	0	0	0	0	0	0	0	1
779	2.4	10.4	0.9	133	10.1	78.5	15	32	77	3.1	8	165	0	86	1	1	1	730	0	0	0	0	0	0	1	1
780	1.6	12.1	0.7	177	8.5	NA	23	21	71	4.5	8.9	241	0	57	0	1	1	730	0	0	0	0	0	0	1	1
781	3.2	12.5	9.7	118	13.8	17.8	25	26	203	4.3	9.4	194	1	79	1	0	1	2055	0	0	0	0	0	1	1	1
782	0.9	12.3	0.8	86	11.6	NA	20	15	79	3.9	9.4	311	1	25	0	0	1	730	0	0	0	0	0	0	1	0
783	1.4	12.7	1	122	9.4	0.7	32	36	64	4.6	8.8	267	0	64	0	1	1	730	0	0	0	0	0	1	0	0
784	NA	11.5	6.4	239	7.2	65.6	6	13	81	3.3	8.7	253	1	57	0	0	1	258	0	0	0	1	1	1	0	0
785	0.9	10.9	0.6	230	9.1	229.1	8	16	67	2.5	8.1	170	1	44	0	0	1	901	0	0	0	0	0	0	1	0
786	1	12.3	6.8	244	10.1	NA	19	19	92	1.6	9.5	305	0	75	0	0	1	508	0	0	0	0	1	0	0	0
787	1.2	14	0.8	403	4	4.2	14	17	81	3.8	8.9	196	1	58	0	1	1	730	0	0	0	0	0	0	1	0
788	1.1	12	1.9	96	7.9	NA	NA	NA	NA	NA	8.1	215	0	64	0	1	1	730	0	0	0	0	0	1	1	0
789	2.1	11.2	0.6	137	12.2	NA	134	56	83	3.2	7.9	219	1	58	0	0	0	730	0	0	0	0	0	0	1	1
790	1.1	10.6	3.1	182	6.3	35.9	13	12	54	2.9	8.9	214	0	75	0	0	1	730	0	0	0	0	0	0	1	0
791	0.8	10.1	0.5	83	5.7	7.5	62	32	NA	3.3	8.4	404	0	39	0	0	1	730	0	0	0	0	0	1	1	0
792	1.3	12.1	0.6	136	4.6	104.7	56	96	73	2.8	8.3	34	1	48	1	0	1	730	0	0	0	0	0	1	1	1
793	4.4	14.9	2.7	355	10.5	170.5	43	47	81	3.3	8.8	209	1	66	0	0	1	197	0	0	0	1	1	0	0	1
794	1.1	13.2	2.1	218	4.9	84.9	96	63	84	3.8	8.4	116	1	63	0	0	1	730	0	0	0	0	0	1	1	0
795	0.6	10.4	1.2	69	5.5	NA	10	17	NA	3.1	8.9	187	1	74	0	1	1	1090	0	0	0	0	0	1	1	0
796	2.1	14.5	0.5	171	5.5	68.3	17	27	166	2.4	8.6	111	0	54	1	1	1	730	0	0	0	0	0	0	1	1
797	1.2	9.1	2.3	85	6.3	2.1	18	23	72	3.8	8.3	322	0	71	0	0	1	3659	0	0	0	0	0	0	0	0
798	1.4	10.2	0.6	95	9.9	164.2	20	32	112	3.1	8.4	633	1	39	0	0	1	322	0	0	0	1	1	0	1	0
799	1.3	9.9	1.2	352	5.6	207.9	17	20	63	3	8.9	230	1	48	0	1	1	3246	0	0	0	0	0	1	1	0
800	0.8	10.1	0.5	82	11.6	NA	18	22	92	3.5	8.7	855	0	52	0	1	1	730	0	0	0	0	0	1	1	0
801	1.5	11.8	1.4	130	35.7	275.9	39	55	191	2.8	8	235	0	66	0	1	1	730	0	0	0	0	0	1	0	0
802	1.4	9	0.6	107	9.5	117.1	7	29	92	1.8	9.3	508	1	50	0	1	1	730	0	0	0	0	0	0	0	0
803	1.5	14.8	0.6	71	11.3	6.1	47	53	75	4.3	9.2	244	1	44	0	1	1	730	0	0	0	0	0	0	1	1
804	1.3	13.5	1	108	24.6	51.3	19	21	71	3.2	8.9	269	1	50	1	0	1	730	0	0	0	0	0	0	1	1
805	2.5	13.1	0.7	84	11.4	3	9	15	98	NA	9.1	340	0	51	0	0	1	730	0	0	0	0	0	1	1	0
806	1.5	8.4	2.6	234	6.7	27.9	5	21	73	2.9	7.7	165	1	52	1	0	1	730	0	0	0	0	0	0	1	1
807	2	12.7	3.6	170	12.7	NA	11	23	81	2.3	8.9	148	1	77	0	0	1	1332	0	0	0	0	0	1	1	0
808	2	9.1	1.3	282	5.8	16.4	29	37	92	2.5	7.9	337	0	60	0	1	1	730	0	0	0	0	0	0	1	1
809	1.2	11.9	1.3	110	35.2	103.6	16	30	192	2	7.2	185	1	55	1	1	1	730	0	0	0	0	0	0	1	1
810	1.3	12.6	0.9	487	4.3	5.7	82	68	215	3.4	8.5	186	1	51	0	1	1	730	0	0	0	0	0	0	1	0
811	1.2	15.8	1.1	87	6.2	1.9	16	21	72	3.5	8.4	194	1	72	0	1	1	730	0	0	0	0	0	1	1	0
812	1.3	14	0.9	107	9	11.2	12	22	78	NA	8.2	270	1	79	1	1	1	730	0	0	0	0	0	1	1	0
813	1.3	11	0.9	161	11.4	92.9	11	15	113	3.4	10.2	418	0	69	0	1	1	730	0	0	0	0	0	0	0	0
814	1.8	13.9	1.1	194	9	NA	NA	NA	NA	NA	8.5	311	0	74	0	1	1	730	0	0	0	0	0	0	1	0
815	1	10.5	1	121	16.8	219.3	44	39	71	NA	8.2	369	1	72	0	1	1	730	0	0	0	0	0	1	1	0
816	NA	8.4	0.6	103	8.2	65.2	6	12	92	3.2	8.9	1278	0	45	0	0	1	730	0	0	0	0	0	1	1	0
817	0.8	9.5	0.8	84	19.5	105.1	22	30	286	2.7	6.7	67	0	46	0	0	1	1675	0	0	0	0	0	0	1	0
818	NA	12.5	0.8	244	10	27.9	13	15	73	NA	8.3	203	0	50	0	1	1	730	0	0	0	0	0	1	1	0
819	1.6	13.2	1.1	388	17.2	16.3	17	17	101	3.6	8.4	392	1	42	1	1	1	2062	0	0	0	0	0	0	1	0
820	1.5	15.5	0.5	292	9.2	60.5	36	29	100	3.8	8.5	188	1	44	0	1	1	730	0	0	0	0	0	1	0	0
821	NA	8.5	0.6	105	6.3	33.9	NA	10	93	3	8.1	240	0	75	0	0	1	730	0	0	0	0	0	0	1	0
822	1.2	11.4	1	178	26.4	200	67	76	272	2	7.3	101	1	53	1	1	1	730	0	0	0	0	0	1	1	1
823	0.9	11.5	1.6	117	10.2	91.8	42	38	149	3.2	8.3	531	0	67	1	1	1	898	0	0	0	0	0	0	1	0
824	NA	12.7	0.7	148	6.6	48.4	NA	NA	NA	NA	8.9	192	0	56	0	1	1	730	0	0	0	0	0	0	1	0
825	NA	14.2	1.2	117	5.9	NA	18	27	59	3.8	9.6	141	1	88	0	1	1	2730	0	0	0	0	0	0	1	0
826	1.9	11.2	1.2	243	8.3	46.3	NA	NA	NA	3.7	9.3	433	1	51	0	1	1	730	0	0	0	0	0	1	1	0
827	4.6	15.9	1.5	200	18.5	4.4	447	1517	53	3.2	7.3	223	1	34	1	0	1	730	0	0	0	0	0	0	1	1
828	1.2	13.5	1	83	8.7	6.1	21	32	72	4.1	10.2	190	0	64	1	1	1	2223	0	0	0	0	0	0	1	1
829	1.6	13.3	0.8	232	9.3	11.4	22	23	48	4.1	9	212	1	68	0	1	1	1302	0	0	0	0	0	0	1	0
830	2.4	10.6	0.9	83	2.8	1	30	28	82	4.5	8.9	251	0	69	1	1	1	730	0	0	0	0	0	0	0	1
831	0.9	11.4	1.1	113	13	63.4	46	34	162	3.5	8.7	319	1	39	0	0	1	730	0	0	0	0	0	0	0	0
832	1.1	9.8	0.9	157	21.1	NA	NA	NA	NA	NA	8.6	348	1	81	0	1	1	730	0	0	0	0	0	1	0	0
833	1.7	11.3	1.1	163	6.8	119.1	6	9	98	NA	9.9	231	0	59	0	1	1	730	0	0	0	0	0	0	1	0
834	1.5	12	1	83	6.2	3.9	9	16	133	3.9	9.6	302	0	82	0	1	1	730	0	0	0	0	0	0	1	0
835	1.3	8.8	1	92	4.9	3.1	28	23	74	3.5	9	368	1	44	0	0	1	730	0	0	0	0	0	1	1	0
836	1.7	13.3	1.4	118	5.7	74	20	18	60	4.3	9.1	185	1	83	0	0	1	730	0	0	0	0	0	1	1	1
837	NA	12.6	0.8	103	16.6	34.7	NA	NA	NA	2.8	9.2	566	0	91	0	1	1	730	0	0	0	0	0	0	1	0
838	0.8	14.7	0.5	57	4.9	3.8	39	32	126	4.1	9	338	0	51	0	1	1	2412	0	0	0	0	0	0	1	0
839	1.8	13.5	1.2	124	5.6	71.5	8	13	100	2.9	9.6	224	1	48	0	1	1	730	0	0	0	0	0	1	1	0
840	4	7.4	1.3	108	11.4	7.2	30	75	26	1.4	7.9	122	0	61	1	1	1	730	0	0	0	0	0	0	1	1
841	1.6	5.8	2.7	112	28.7	33.9	8	12	97	2.4	8.2	599	1	57	0	0	1	880	0	0	0	0	0	0	1	1
842	2.4	14.2	0.9	100	7.8	3.6	68	44	96	3.3	8.4	391	1	50	0	0	1	730	0	0	0	0	0	0	1	0
843	1.9	14.1	1.5	147	10	149.1	16	9	72	4	9.8	204	1	61	1	0	1	1494	0	0	0	0	0	1	1	1
844	0.9	9.8	1.1	71	10.9	124.5	NA	NA	NA	4.2	9.7	531	1	48	1	0	1	2683	0	0	0	0	0	0	1	0
845	1.7	11.9	1.2	295	12.1	91	27	41	217	2.6	8.2	266	0	60	0	1	1	730	0	0	0	0	0	0	1	1
846	1.4	11.1	1.7	328	7.6	NA	19	16	151	3.9	8.8	295	1	58	0	1	1	730	0	0	0	0	0	0	1	0
847	2	14.3	1.3	104	7.9	1.6	33	29	59	4.1	8.2	200	1	80	1	1	1	2396	0	0	0	0	0	1	1	1
848	1.7	16.2	1.5	292	9.1	NA	24	29	101	NA	8.3	158	1	85	0	1	0	730	0	0	0	0	0	1	0	0
849	1.6	12.8	1.3	108	11.7	NA	NA	NA	NA	3.5	8.6	298	1	61	0	1	1	730	0	0	0	0	0	1	1	0
850	1.3	10.2	2.3	153	5.7	13.5	8	27	118	2.7	8.5	233	1	79	0	0	1	64	0	1	1	1	1	1	1	0
851	1.5	8.4	1.8	184	13	53	7	13	104	NA	9.9	516	1	61	0	1	1	730	0	0	0	0	0	0	0	0
852	1.2	13.6	1.1	79	7.8	5	33	41	85	3.7	8.7	337	1	39	0	0	1	1165	0	0	0	0	0	0	1	0
853	2.3	13.5	2.5	194	15.3	48.7	17	21	47	NA	9.3	443	1	37	0	0	1	730	0	0	0	0	0	0	1	0
854	3.5	12.3	1	92	5.5	NA	NA	NA	NA	NA	8.9	185	1	82	0	1	1	161	0	0	1	1	1	0	0	0
855	0.9	12.1	0.9	239	7.7	145.2	50	29	221	4.1	9.6	275	1	60	0	1	1	730	0	0	0	0	0	0	1	0
856	2.3	10	1.7	258	14.9	6.1	14	19	111	2.5	9.5	241	0	71	0	0	1	386	0	0	0	0	1	0	0	1
857	2.6	11.6	0.6	92	10.9	4.8	10	16	157	4.6	8.9	264	1	22	0	0	1	730	0	0	0	0	0	0	1	0
858	1.7	15.8	0.7	238	10.9	NA	16	19	62	4.4	9.3	208	1	53	0	1	0	730	0	0	0	0	0	1	1	0
859	1	11.8	0.7	389	7.6	NA	10	21	36	3	7.8	240	0	71	0	1	1	730	0	0	0	0	0	0	1	0
860	1	13.7	0.7	253	7.6	NA	9	13	82	3.7	9	246	1	24	0	0	1	730	0	0	0	0	0	0	0	0
861	2.1	13.7	0.8	205	7.6	32.2	25	24	57	4	9.1	249	1	66	0	1	1	1922	0	0	0	0	0	0	1	0
862	1.1	11.5	0.6	104	7	129.5	27	31	58	2.6	8	206	1	75	0	1	1	730	0	0	0	0	0	1	1	1
863	NA	13.1	0.9	88	5.3	43.5	32	31	106	4.1	9.1	169	1	88	0	1	0	787	0	0	0	0	0	1	1	0
864	0.8	11.2	0.8	102	16.4	75.5	9	11	59	NA	8.5	422	1	34	0	0	1	730	0	0	0	0	0	0	1	0
865	3.7	12.1	0.8	304	8.3	114.8	13	24	82	3.6	8.9	210	1	59	0	1	1	730	0	0	0	0	0	1	0	0
866	1	11.4	4.4	62	7.8	NA	27	22	108	3.7	8.2	248	1	69	1	0	1	1650	0	0	0	0	0	1	0	1
867	2.2	10.4	0.8	203	15.6	NA	NA	NA	NA	NA	9.2	344	0	72	0	1	1	730	0	0	0	0	0	0	1	0
868	1.8	9.7	2.1	302	9.5	29	22	22	112	4.5	9.9	361	0	33	0	0	1	730	0	0	0	0	0	0	1	0
869	3	13.1	0.6	117	6	NA	NA	NA	NA	NA	10.1	201	1	77	0	1	0	730	0	0	0	0	0	1	0	0
870	1.3	11.9	4.5	553	8.4	0.7	27	21	100	3.6	9.2	312	0	50	1	1	1	730	0	0	0	0	0	1	1	0
871	NA	8.9	0.6	120	5.3	15	17	21	61	4.1	8.3	153	0	65	0	1	1	730	0	0	0	0	0	1	1	0
872	1.5	13.7	0.9	201	21.1	123	28	30	38	4.2	9.3	333	1	60	1	1	1	1755	0	0	0	0	0	1	1	1
873	2.1	12.1	0.9	151	15.9	NA	13	10	126	3.2	7.7	177	1	47	0	0	1	730	0	0	0	0	0	0	0	0
874	1.5	13.8	1.5	118	7.6	230.3	33	22	394	4.1	9.9	118	1	51	0	1	1	730	0	0	0	0	0	1	0	0
875	1.6	16	0.9	270	7.5	167.6	28	18	70	4.3	9.3	259	1	57	0	1	1	4132	0	0	0	0	0	0	1	0
876	NA	9.1	1.2	95	23.1	179	12	17	92	2.7	8.5	326	0	87	0	0	1	82	0	1	1	1	1	0	1	0
877	4	13.5	6.4	117	15.2	4.2	43	30	64	4	10.5	352	0	58	1	1	1	3295	0	0	0	0	0	0	1	1
878	0.5	11.6	1	241	9.4	113.7	65	116	137	4.3	8.2	274	1	52	1	1	1	1891	0	0	0	0	0	0	1	1
879	0.9	13.2	0.6	113	12.7	172.4	51	39	242	3.1	8.2	240	0	81	0	1	1	730	0	0	0	0	0	0	1	0
880	1	11.5	0.9	169	8.2	12.7	7	8	53	3.5	9.1	203	1	60	1	1	1	1558	0	0	0	0	0	0	1	1
881	1.4	11.4	0.5	105	15.6	89.3	10	21	104	3.9	8.3	423	0	53	0	1	1	730	0	0	0	0	0	1	1	0
882	1.6	9.2	1.1	135	6.5	64.5	7	9	91	4.9	9.3	223	1	65	0	0	0	730	0	0	0	0	0	0	0	0
883	2	10.1	0.9	97	6.8	123.3	16	21	92	4.5	9.4	460	0	62	1	1	1	2134	0	0	0	0	0	0	1	1
884	NA	14.2	0.7	105	9.3	0.6	16	16	81	NA	8.9	269	0	24	0	0	1	730	0	0	0	0	0	1	0	0
885	1	12.2	0.7	145	20.8	32.3	31	22	285	3.7	7.9	484	0	44	0	0	1	730	0	0	0	0	0	0	1	0
886	1.5	13.7	1.1	99	4.9	16.3	22	92	51	3.6	8.6	300	1	54	0	0	1	730	0	0	0	0	0	0	0	1
887	1	11.5	1	259	13.2	2.3	9	29	92	3.2	9.3	328	1	81	0	1	1	730	0	0	0	0	0	0	1	1
888	1.8	10	1	106	9.7	121.3	12	22	47	NA	9.2	346	1	63	0	1	1	730	0	0	0	0	0	1	1	0
889	1.5	11.7	0.8	206	8.4	1.1	NA	NA	NA	NA	8.8	304	1	56	0	0	1	730	0	0	0	0	0	0	1	0
890	1.4	16	0.7	140	4.9	60.6	25	26	98	4	9.2	240	1	54	0	1	1	730	0	0	0	0	0	1	1	0
891	1	13.2	1.3	152	8	NA	15	10	193	4.3	8.6	400	1	59	1	1	1	3388	0	0	0	0	0	1	0	1
892	1.3	10.1	1.3	175	30.1	229.7	29	9	76	2.4	7.9	175	0	76	0	1	1	244	0	0	0	1	1	1	1	0
893	NA	14.2	1.1	101	13.6	23.9	18	15	87	NA	8.9	213	1	31	0	0	1	730	0	0	0	0	0	0	0	0
894	1.8	12.4	0.7	130	9.6	95.8	17	21	58	NA	8.9	133	1	69	0	0	1	730	0	0	0	0	0	0	1	0
895	1.3	13.8	0.9	109	7.6	0.6	24	25	107	4.1	9.6	191	1	60	1	1	1	4380	0	0	0	0	0	1	1	1
896	1.3	8.2	1.2	96	11.5	298.5	14	16	81	2.7	8.1	471	0	72	0	1	1	730	0	0	0	0	0	0	1	0
897	1.1	8.3	2.2	158	24.2	85.6	8	15	102	1.9	8.2	483	1	31	0	0	1	730	0	0	0	0	0	0	0	0
898	0.9	11.5	0.7	102	4.3	10.2	20	28	112	4.3	9.1	359	1	49	0	0	1	730	0	0	0	0	0	0	1	0
899	1.3	8.6	2.1	124	8.6	46.1	17	23	109	2.8	9.3	525	1	52	0	0	1	730	0	0	0	0	0	0	1	0
900	1.4	11	1	93	6.2	2	NA	NA	NA	NA	9.6	188	0	91	0	0	0	730	0	0	0	0	0	0	0	0
901	1.8	11.3	1.3	286	7.9	NA	12	12	65	3.5	8.2	283	1	63	0	0	1	730	0	0	0	0	0	1	0	1
902	6.2	14.5	1	228	12.2	43.5	13	16	59	2.9	8.6	465	1	64	0	0	1	4336	0	0	0	0	0	0	0	1
903	1.3	12.8	0.9	89	7.6	47.3	38	29	39	4.3	9.4	315	1	66	0	1	1	730	0	0	0	0	0	0	1	0
904	1.4	10.8	0.5	79	13.5	NA	53	83	151	3.6	8.4	600	0	57	0	1	1	2517	0	0	0	0	0	1	1	1
905	3.1	11.9	1.4	190	5.4	133.3	24	18	78	4	10	162	1	72	0	0	1	1643	0	0	0	0	0	1	1	1
906	0.7	9.8	0.8	123	6.4	138.2	116	82	1869	2.5	7.4	395	1	59	0	0	1	933	0	0	0	0	0	0	1	0
907	1.7	12.5	2.1	448	16.7	NA	33	48	65	2.9	8.1	291	1	51	0	1	1	2479	0	0	0	0	0	0	1	0
908	1.5	14	0.6	129	5.8	140	115	104	65	4.4	9.5	220	0	54	0	1	1	730	0	0	0	0	0	0	1	0
909	1.4	9.2	1.4	163	12.8	69.1	17	16	69	2.7	8.2	430	0	68	1	1	1	2612	0	0	0	0	0	0	0	1
910	1.7	11.5	0.9	95	8.1	267.2	60	45	98	2.6	7.6	358	0	54	0	1	1	2712	0	0	0	0	0	1	1	1
911	2.4	10.3	3.3	322	10.8	NA	18	35	119	2.5	7.8	141	0	72	0	0	1	2147	0	0	0	0	0	1	0	0
912	2.5	12.8	0.7	109	3.6	158.1	17	24	89	4	8.8	337	1	50	0	1	1	730	0	0	0	0	0	0	1	1
913	1	14.8	1.3	269	6.2	118.8	20	18	78	4	8.5	203	1	53	0	0	1	730	0	0	0	0	0	1	1	0
914	1.4	12.1	1.4	194	9.1	3.8	NA	18	59	NA	9.6	291	1	64	0	0	1	730	0	0	0	0	0	1	1	0
915	1.6	13.6	1.1	82	5	56.3	27	25	74	4.4	9.4	323	1	26	0	0	1	730	0	0	0	0	0	0	0	0
916	NA	12.8	0.7	130	10.5	39.7	74	107	108	4.3	10	415	0	50	0	0	1	730	0	0	0	0	0	0	1	0
917	NA	13.3	1.7	178	11.5	NA	25	25	NA	NA	8.8	466	1	74	0	1	1	730	0	0	0	0	0	0	1	0
918	2.1	12.6	0.9	196	10.9	NA	37	25	62	4.4	9.3	228	1	60	0	1	1	1613	0	0	0	0	0	0	1	1
919	1.5	12.4	8.4	264	8.7	38.1	11	18	58	4	8.8	273	1	49	1	1	1	3872	0	0	0	0	0	1	0	1
920	2.1	11.2	2.9	149	12.1	NA	13	18	56	3.7	7.7	333	1	84	1	0	1	477	0	0	0	0	1	1	0	1
921	1.2	11.4	2	85	10.7	2.4	11	21	59	3.8	9.3	222	0	87	0	0	1	274	0	0	0	1	1	1	1	0
922	0.7	12.6	0.8	179	5.9	21.4	35	27	72	NA	9.1	527	0	45	0	0	1	730	0	0	0	0	0	1	1	0
923	NA	12.4	5.2	140	9	NA	12	17	104	3.4	8.1	301	1	65	0	0	1	730	0	0	0	0	0	0	1	1
924	0.8	10.8	1	508	7.9	37.5	19	23	113	3.9	9.3	340	1	77	0	1	1	730	0	0	0	0	0	0	0	0
925	3.2	16.7	0.9	126	9	72.6	48	31	79	5	8.4	195	1	57	0	0	1	730	0	0	0	0	0	1	1	0
926	1.5	9	0.6	77	10.1	NA	27	24	120	2.8	8.5	506	0	27	0	1	1	730	0	0	0	0	0	0	1	0
927	1.6	13.2	1.3	285	5.9	20.5	31	39	104	4	8.9	95	1	56	1	1	1	2774	0	0	0	0	0	0	0	0
928	1.2	11.1	3.2	142	18.8	19.4	422	307	453	2.1	7.6	357	1	64	0	1	1	3167	0	0	0	0	0	0	1	0
929	NA	11.8	1.4	152	25.4	56.9	18	14	69	3.6	9.8	281	1	71	0	0	1	730	0	0	0	0	0	0	1	0
930	1	14.8	1	431	13.1	12.6	11	14	89	NA	8.3	761	1	62	0	1	1	730	0	0	0	0	0	0	1	0
931	1.1	12.6	1.1	184	7.6	67.5	17	15	110	NA	9.3	203	1	53	0	1	1	730	0	0	0	0	0	0	1	0
932	1.2	10.8	0.6	133	10.7	5.8	25	25	94	4.1	9.1	305	1	57	1	0	1	2346	0	0	0	0	0	0	1	1
933	2.5	13	1.5	91	17.9	198.1	9	16	60	2.7	9	325	1	84	0	0	1	730	0	0	0	0	0	1	0	0
934	NA	11.3	0.7	92	7.6	17.2	107	127	81	NA	8.4	240	1	33	0	0	1	730	0	0	0	0	0	0	1	0
935	2.8	14.7	1.1	56	9.2	6.3	26	20	41	4.3	10.7	205	1	57	0	1	1	730	0	0	0	0	0	1	1	0
936	0.5	9.7	2	111	8.5	NA	43	34	128	2.8	8.9	75	1	75	1	1	1	1546	0	0	0	0	0	0	1	1
937	0.9	14.7	1	79	6.4	9.5	93	56	25	3.6	9	322	1	26	0	0	1	730	0	0	0	0	0	0	1	0
938	2.4	13.7	0.7	386	6.7	3	28	21	61	4.7	9.2	406	0	44	1	1	1	730	0	0	0	0	0	1	1	1
939	1	11.6	1.1	92	8.8	16.7	15	30	84	3.4	9.3	204	1	85	1	0	1	72	0	1	1	1	1	1	1	1
940	1.8	14	0.8	505	6.1	47.8	13	11	75	2.8	9.8	258	1	25	0	1	1	730	0	0	0	0	0	0	0	0
941	1.7	8.4	0.8	263	7.7	184.3	15	19	75	2.5	7.4	59	1	62	1	0	1	20	1	1	1	1	1	0	1	1
942	1.1	10.7	0.6	106	9.4	NA	NA	NA	NA	NA	8.9	375	1	75	0	1	1	730	0	0	0	0	0	0	1	0
943	NA	8.7	1	343	10.5	NA	NA	NA	NA	NA	8.4	300	0	80	0	1	0	730	0	0	0	0	0	1	0	0
944	2.6	11.7	1.1	159	7.8	100.7	28	24	55	4.4	10	252	0	61	0	1	1	730	0	0	0	0	0	1	1	0
945	2.3	10.2	1	86	11.7	252.2	NA	NA	NA	NA	9.2	237	1	45	0	0	1	730	0	0	0	0	0	1	0	0
946	1.1	8.6	1.2	106	16.9	123.8	52	69	62	2.1	8.3	428	1	55	0	1	0	730	0	0	0	0	0	0	1	0
947	1.6	13.1	0.6	157	7.1	NA	NA	NA	NA	NA	7.7	248	0	60	0	1	0	730	0	0	0	0	0	0	1	0
948	1.3	13.1	1.2	192	16.5	72.7	15	20	115	NA	8.9	392	1	31	0	1	1	730	0	0	0	0	0	0	0	0
949	1.4	10.1	1.5	398	12.6	NA	NA	NA	NA	NA	8.5	338	1	52	0	0	1	730	0	0	0	0	0	0	1	0
950	2	11	1.2	105	22.8	NA	NA	NA	NA	NA	9	741	1	61	0	1	1	730	0	0	0	0	0	1	1	0
951	0.7	11.4	1	57	8.5	34	20	23	117	2.9	9.4	297	1	58	1	1	1	3220	0	0	0	0	0	0	1	1
952	2.5	12.3	0.6	218	13.8	NA	12	11	89	NA	8.5	401	1	64	0	0	0	730	0	0	0	0	0	0	0	0
953	0.9	12.5	0.6	97	13.6	88.2	23	19	87	3.5	9.5	357	1	57	0	1	1	2877	0	0	0	0	0	1	1	0
954	1.5	14.2	1.7	240	6.4	1.8	43	41	74	4.2	9.5	235	1	62	0	0	1	730	0	0	0	0	0	1	1	0
955	2.3	12.8	1.1	275	5.2	21.5	NA	NA	NA	NA	9.3	257	1	50	0	1	1	730	0	0	0	0	0	0	1	0
956	6	13.7	1	119	5.5	NA	53	64	228	2.6	8.7	242	1	59	1	0	1	730	0	0	0	0	0	0	1	0
957	1.2	13.4	2.8	775	11.4	38.6	25	26	78	3.8	9.1	170	1	55	0	0	1	730	0	0	0	0	0	1	1	0
958	1.8	12.6	1	419	4.7	13.8	9	9	94	3.3	10.1	250	1	51	0	1	1	730	0	0	0	0	0	1	1	0
959	3.3	11.1	1.3	277	11	37.1	9	14	123	3.6	9.1	196	1	30	0	0	1	730	0	0	0	0	0	0	0	1
960	1.3	15.6	0.7	259	8.3	38.1	48	51	159	2.3	10.3	166	1	53	0	1	1	730	0	0	0	0	0	0	1	1
961	2.4	12.4	0.8	181	7	9.2	NA	NA	NA	NA	9.2	225	1	56	0	0	1	730	0	0	0	0	0	1	0	0
962	1.9	16.5	1.1	104	2.1	NA	8150	9965	158	3.6	9	115	1	45	0	0	0	730	0	0	0	0	0	0	0	1
963	2.7	10.7	0.9	243	15.5	35.5	17	53	78	3.8	8.8	474	0	33	0	1	1	730	0	0	0	0	0	0	1	0
964	1.4	12.1	1.5	125	10	NA	14	21	55	4.5	10.6	265	1	73	0	0	1	730	0	0	0	0	0	0	1	0
965	1.3	15.2	0.8	93	16.1	0.7	61	23	91	4.7	9.7	348	0	50	1	1	1	730	0	0	0	0	0	1	1	0
966	NA	14.9	0.8	111	24.6	23.5	23	22	85	3.6	8.7	418	1	32	0	0	1	730	0	0	0	0	0	0	1	0
967	1.2	15.4	0.8	86	6.4	54.6	28	42	143	4.5	7.6	247	1	72	0	1	1	730	0	0	0	0	0	1	1	0
968	2.3	12.5	1.5	183	5.9	68	21	35	249	3	9.5	245	1	65	1	0	1	730	0	0	0	0	0	0	1	1
969	0.9	13.2	0.7	90	4.3	26.1	44	64	53	3.4	8.3	313	1	53	1	1	1	2602	0	0	0	0	0	0	1	1
970	1.9	10.9	0.7	181	17.3	149.8	35	35	71	3.2	9.1	203	1	71	0	0	1	730	0	0	0	0	0	1	0	0
971	0.9	14.1	1.1	97	8.7	75.5	12	13	112	4.6	7.8	207	1	40	0	1	1	730	0	0	0	0	0	0	1	1
972	0.9	10.3	0.7	124	10.4	NA	9	36	108	NA	9.7	122	0	76	0	0	1	230	0	0	0	1	1	0	0	0
973	1.3	12.9	1	166	8.4	NA	14	21	77	3.2	9.3	383	1	65	0	1	1	621	0	0	0	0	1	0	1	0
974	2.3	9.6	1.5	204	10.2	NA	31	23	68	3.5	8.8	192	0	63	0	1	1	730	0	0	0	0	0	1	0	0
975	3.5	12.5	1.6	118	5.4	NA	12	31	59	3.5	8.9	200	1	91	0	0	1	48	0	1	1	1	1	0	0	0
976	NA	10.6	1.4	95	5.3	NA	18	14	NA	NA	8.8	380	1	56	0	1	1	730	0	0	0	0	0	1	1	0
977	4.5	12.1	0.9	82	7.7	52.8	13	19	91	3.8	8.9	343	1	64	1	1	1	1079	0	0	0	0	0	1	1	1
978	1.6	7.2	3.1	195	15.8	132.2	26	15	363	3.3	9.1	516	1	52	0	1	1	730	0	0	0	0	0	1	1	0
979	1.6	12.4	10.8	94	8.1	27.8	80	45	83	4	8.1	233	1	33	0	0	1	730	0	0	0	0	0	0	0	1
980	3.2	14.3	1.1	237	6.6	279.5	20	16	93	2.9	8.5	231	1	77	0	1	1	2230	0	0	0	0	0	0	1	1
981	1.3	10.7	0.8	157	10.1	5.7	39	25	161	3.3	8.9	196	1	54	0	0	1	730	0	0	0	0	0	0	1	0
982	0.9	12.3	0.6	90	12.2	33.7	14	16	58	2.8	9	446	0	37	0	0	1	730	0	0	0	0	0	0	0	0
983	1.3	12.9	1.2	72	6.1	69.2	16	20	108	4.2	9	208	0	72	0	0	1	1140	0	0	0	0	0	1	1	0
984	1.5	15.9	1.1	320	5.7	275.8	15	15	90	2.9	9.2	223	1	50	0	0	1	3649	0	0	0	0	0	0	0	1
985	1.5	16.6	1.1	520	12.7	NA	49	56	52	NA	9.9	259	1	54	0	0	1	730	0	0	0	0	0	1	1	0
986	1.4	12.3	1	137	6.2	NA	52	56	95	NA	9.6	164	1	60	0	1	1	730	0	0	0	0	0	0	0	0
987	0.7	11.5	2.9	190	5.7	28.7	30	20	50	3.3	6.9	250	1	48	1	1	1	730	0	0	0	0	0	0	1	1
988	1.5	13.1	0.8	82	7.2	94.2	12	17	49	4.4	8.1	196	0	71	1	1	1	730	0	0	0	0	0	0	1	1
989	1.5	13.2	0.6	302	9.7	140.7	33	31	66	3.5	8.1	242	1	31	1	1	1	730	0	0	0	0	0	1	0	1
990	1.2	12.1	0.6	86	6.2	NA	18	23	119	3.2	8.6	230	0	54	0	1	1	730	0	0	0	0	0	1	1	0
991	0.9	9	0.7	115	15.3	184.3	54	67	101	NA	7.6	321	1	65	0	0	1	730	0	0	0	0	0	0	1	1
992	1.1	8.5	12.7	213	14	229.5	11	6	102	4.4	5.5	313	1	46	0	0	1	730	0	0	0	0	0	1	0	0
993	1	10.2	5.3	134	9.5	NA	11	16	63	4	8.9	280	1	74	1	0	1	690	0	0	0	0	1	1	1	0
994	1.2	12.2	0.5	340	17	NA	19	8	100	2.7	8.4	337	0	60	0	0	1	730	0	0	0	0	0	1	0	0
995	1.2	15.2	1.1	200	6.1	194.6	43	31	47	4.7	10	183	1	54	0	1	1	2778	0	0	0	0	0	1	1	0
996	1.1	11.6	2.3	111	10.5	2.3	11	12	124	3.5	8.1	228	1	66	0	0	1	1507	0	0	0	0	0	0	1	0
997	4.4	12.3	1.2	162	14	121.1	13	12	79	3.2	8.7	332	0	54	1	0	1	730	0	0	0	0	0	0	1	0
998	1.1	15.1	0.8	364	6.4	163.3	21	15	115	3.3	8.5	193	1	56	0	1	1	730	0	0	0	0	0	0	0	0
999	1.4	14.1	7.8	59	8.4	112.2	19	30	200	3.6	9.3	137	0	51	1	1	1	4129	0	0	0	0	0	1	1	1
1000	0.6	14.6	1.1	165	3.9	48.5	38	44	101	4.7	10.4	217	0	29	1	1	1	730	0	0	0	0	0	0	1	1
1001	1.8	13	0.8	161	5.3	1	34	21	68	5.2	8.9	128	1	73	0	1	1	730	0	0	0	0	0	0	1	0
1002	1.2	12.7	12.5	86	4.5	238.1	14	15	79	4.3	10	171	0	61	1	0	1	2992	0	0	0	0	0	0	0	1
1003	1.1	13.8	0.7	76	12.3	80.2	20	32	217	2.7	10	761	1	25	0	0	1	730	0	0	0	0	0	0	0	0
1004	2.1	13.1	0.7	135	5.2	77.1	50	77	66	3	8.3	301	0	29	0	0	1	730	0	0	0	0	0	0	0	0
1005	2	13.4	1.2	89	5.2	26.5	47	38	102	4.4	7.8	175	1	76	1	1	1	730	0	0	0	0	0	1	1	1
1006	NA	13.7	0.7	253	6.1	24.7	NA	NA	NA	3.5	8.9	358	1	49	0	0	1	730	0	0	0	0	0	0	1	0
1007	NA	11.7	1	120	9.5	NA	NA	NA	NA	NA	10.1	309	1	70	0	0	1	730	0	0	0	0	0	1	1	0
1008	1.9	12.4	1.1	102	7.2	195.2	15	19	90	4.6	8.7	170	0	64	1	1	1	730	0	0	0	0	0	0	1	0
1009	1.7	12.7	1	146	6.1	206.3	18	15	57	3.8	9.1	245	1	56	0	1	1	730	0	0	0	0	0	1	1	0
1010	1	8.1	1.8	82	25.6	76.6	10	16	468	2.6	8.4	481	1	43	0	0	1	730	0	0	0	0	0	0	0	0
1011	2.1	11.3	2	414	8.5	89	27	63	164	3.6	8.9	504	1	69	0	1	1	730	0	0	0	0	0	1	0	0
1012	NA	12.6	0.7	67	9.3	4.6	27	21	72	3.7	9.5	447	0	43	0	0	1	2999	0	0	0	0	0	0	1	0
1013	NA	11.9	1.7	139	11.4	NA	19	62	80	NA	8.4	311	0	86	0	1	0	317	0	0	0	1	1	0	1	0
1014	1.9	15	1.1	312	7.4	1.4	38	21	73	4	9.9	179	1	47	0	1	1	730	0	0	0	0	0	1	0	0
1015	1.4	12.1	0.8	274	10.5	132.3	15	20	95	3.7	9.4	298	1	46	0	0	1	730	0	0	0	0	0	0	1	0
1016	NA	12.4	1	101	7.5	8.3	8	11	87	3.6	9.2	326	0	33	0	0	0	730	0	0	0	0	0	0	1	0
1017	3.4	9.7	2.9	107	7.7	15.8	54	83	234	2.2	6.7	22	0	20	1	1	1	730	0	0	0	0	0	0	0	1
1018	2	11.5	1.1	71	4.6	NA	6	NA	NA	NA	9.6	370	0	91	0	1	0	730	0	0	0	0	0	1	0	0
1019	2.4	13.4	0.8	149	5.9	1.8	35	21	51	4.3	9	298	1	71	0	1	1	730	0	0	0	0	0	0	1	0
1020	1.9	12.1	0.6	158	6.4	7.5	22	17	62	3.8	8.4	265	0	61	1	1	1	730	0	0	0	0	0	0	1	1
1021	0.8	13.4	0.7	157	8.3	15.5	57	29	52	4.3	8.3	312	1	50	1	1	1	730	0	0	0	0	0	1	1	0
1022	1.5	10.4	1.3	190	12.7	48.5	NA	NA	NA	NA	9	248	1	67	0	1	1	730	0	0	0	0	0	1	1	0
1023	1	7.7	1.6	102	4.9	106.9	8	12	68	2.9	8.5	489	0	49	1	0	1	730	0	0	0	0	0	0	1	1
1024	NA	12.1	1.5	107	8.4	111.7	13	15	74	NA	8.7	432	1	44	0	1	1	730	0	0	0	0	0	0	1	0
1025	1.6	14.2	0.8	116	9.4	26.5	15	18	98	4.1	9.3	289	1	47	1	1	1	4078	0	0	0	0	0	0	1	1
1026	1.7	13.9	1.4	85	7.5	60.9	15	19	27	5	10	287	1	67	1	1	1	730	0	0	0	0	0	1	1	1
1027	NA	10.7	1	94	8.8	NA	11	21	120	2.3	9.1	268	0	80	0	1	1	730	0	0	0	0	0	1	1	0
1028	0.7	8	4.8	135	6.9	50.3	11	11	54	3.2	8.6	248	1	77	1	0	1	148	0	0	1	1	1	0	1	1
1029	1.6	13.5	0.7	124	7.3	213.8	19	24	84	4.7	8.9	243	0	76	1	0	1	134	0	0	1	1	1	0	1	1
1030	1.2	11.8	1.3	81	3.8	6.9	35	47	105	3.3	8.5	84	1	50	1	1	1	2904	0	0	0	0	0	0	0	1
1031	1	10.9	1.1	75	11.3	190.5	13	18	112	3	8.2	214	0	60	1	1	1	1668	0	0	0	0	0	0	1	1
1032	1.3	10.8	1.5	470	11	NA	20	17	80	3.9	8.5	268	0	45	1	1	1	730	0	0	0	0	0	0	0	1
1033	1.2	11.7	0.5	66	5.4	0.3	27	50	102	3.4	8.6	218	0	48	0	0	1	2025	0	0	0	0	0	0	1	0
1034	NA	8.7	0.6	115	20.4	NA	26	27	160	3	9	639	0	46	0	0	1	730	0	0	0	0	0	0	1	0
1035	1.7	14.7	1	135	9.5	159.2	14	21	123	NA	9	258	1	53	0	1	1	730	0	0	0	0	0	0	1	0
1036	3	11.4	1.3	283	10.8	23.4	18	20	68	4.5	9.6	287	0	62	1	1	1	730	0	0	0	0	0	0	1	1
1037	1.1	12.3	1.1	161	5.8	3.2	18	24	118	4.2	9.5	239	0	68	0	1	1	2181	0	0	0	0	0	0	0	0
1038	0.9	10.3	4.3	110	10.8	14	15	15	151	3.7	9.9	243	0	62	0	0	1	974	0	0	0	0	0	0	0	0
1039	1.8	10.4	1.1	93	3.8	2.7	6	19	101	4	10.6	139	0	67	1	1	1	1634	0	0	0	0	0	1	0	1
1040	1.5	12.8	1.1	92	5.9	NA	27	24	79	3.6	9.8	351	1	82	1	1	1	427	0	0	0	0	1	1	1	1
1041	NA	12.5	1.3	162	9.6	NA	NA	NA	NA	3.5	9.4	436	1	39	0	1	1	730	0	0	0	0	0	0	1	0
1042	1.8	9.8	0.7	194	9.7	19.3	NA	NA	NA	NA	8.6	278	0	52	0	0	1	730	0	0	0	0	0	0	1	0
1043	2.5	11	1	82	4.7	7.5	25	32	113	4.3	9.3	180	1	66	1	1	1	2302	0	0	0	0	0	1	1	1
1044	2.1	13.9	0.9	124	11.2	13	18	22	83	3.1	9.1	221	1	81	0	1	1	730	0	0	0	0	0	1	1	0
1045	3.1	12	0.8	185	4.3	95.9	25	27	97	3.3	7.7	436	0	55	0	0	1	730	0	0	0	0	0	1	0	0
1046	2.1	13.3	3.5	170	10.1	294.3	14	23	77	3.1	9.2	266	1	61	0	1	1	1607	0	0	0	0	0	0	1	0
1047	1.7	12.3	1.2	179	8.7	212.6	12	10	54	3	9.7	314	1	74	0	0	1	730	0	0	0	0	0	1	0	0
1048	2.2	13	1.2	172	11.9	204.3	25	20	81	4.6	9	283	1	59	0	1	1	2992	0	0	0	0	0	1	1	0
1049	1.2	14.2	1	448	6.2	10.7	47	41	129	4.2	9.2	93	1	61	0	1	1	730	0	0	0	0	0	0	1	0
1050	0.7	10.3	4.7	227	13.3	NA	5	10	NA	NA	8.4	639	0	41	0	0	1	730	0	0	0	0	0	0	1	0
1051	2.5	14.4	0.9	87	3.2	56.9	56	90	95	4.2	9.4	251	1	51	0	0	1	730	0	0	0	0	0	0	0	0
1052	1.2	11	0.9	85	6.1	9.7	NA	NA	NA	NA	9.3	432	0	37	0	0	1	730	0	0	0	0	0	0	1	0
1053	1.6	12.8	1.5	141	14.7	56	33	45	123	2.6	8.8	324	1	77	0	1	1	730	0	0	0	0	0	1	1	0
1054	1.8	8.2	0.7	271	14.8	NA	35	56	150	NA	9.3	542	0	62	0	1	1	730	0	0	0	0	0	0	0	0
1055	1.2	13.8	1.2	176	5.4	NA	18	37	78	4.5	8.8	142	1	77	0	0	1	1419	0	0	0	0	0	1	1	0
1056	NA	14.6	0.9	101	8.7	3.2	NA	NA	NA	NA	9.2	243	1	48	0	0	1	730	0	0	0	0	0	1	1	0
1057	1.1	10.4	0.9	134	9.4	121.2	17	19	120	4	9	412	1	49	0	1	1	730	0	0	0	0	0	0	1	0
1058	2.1	11.2	1.8	80	8.4	298	20	18	94	3.8	9.2	378	0	77	1	0	1	1796	0	0	0	0	0	0	0	1
1059	1.9	13.2	1.3	203	7.6	2	19	26	55	4.3	9	222	1	73	0	1	1	730	0	0	0	0	0	1	0	0
1060	1.2	12.7	0.4	255	16.4	26.2	12	11	82	3.5	7.5	188	1	39	0	1	1	730	0	0	0	0	0	0	1	1
1061	1.1	10.2	1	133	8.4	140.5	21	17	77	3.7	9	381	0	64	0	1	1	730	0	0	0	0	0	0	1	1
1062	2.3	7.6	0.8	95	16	NA	NA	NA	NA	NA	8.4	418	0	37	1	0	1	730	0	0	0	0	0	1	1	0
1063	1.4	12.3	0.7	91	3.9	64.6	14	20	105	3.3	8.5	246	1	45	0	0	1	730	0	0	0	0	0	1	1	0
1064	NA	12.9	0.5	86	9.6	1.2	NA	NA	NA	NA	NA	303	0	33	0	0	0	730	0	0	0	0	0	1	1	0
1065	1.8	15.6	0.8	88	13.4	1.9	NA	NA	NA	NA	8.7	242	1	60	0	1	1	730	0	0	0	0	0	1	1	0
1066	1.8	10.3	1.4	176	14.9	204.1	79	54	175	NA	8.1	429	1	86	0	1	1	730	0	0	0	0	0	1	1	0
1067	0.7	14.3	2.9	130	7.9	NA	37	38	132	3.5	8.8	393	1	53	0	0	1	730	0	0	0	0	0	0	0	1
1068	2.2	7	0.7	87	8.3	195.5	8	14	78	3.7	8.9	433	1	27	0	0	1	730	0	0	0	0	0	0	1	0
1069	NA	11.9	0.9	124	8.7	NA	35	37	NA	NA	9.6	321	0	91	0	1	0	1811	0	0	0	0	0	0	1	0
1070	1	9.9	0.8	92	13.5	47.2	10	11	53	NA	9.3	455	0	49	0	0	1	730	0	0	0	0	0	1	0	0
1071	2.6	9.9	0.9	148	18.9	NA	NA	NA	NA	NA	8.9	470	1	38	0	0	1	730	0	0	0	0	0	1	0	0
1072	1.3	10.9	1.9	105	6	NA	21	64	98	3.1	7.6	202	1	67	0	0	1	304	0	0	0	1	1	1	1	1
1073	1.1	10.2	4	189	10.6	NA	23	24	105	3.8	7.4	439	0	71	0	0	1	157	0	0	1	1	1	0	1	0
1074	0.8	9.3	1.5	122	4.5	6.2	12	19	58	2.1	8.9	153	1	86	1	0	1	354	0	0	0	1	1	1	1	0
1075	1.9	12.1	2.1	215	6.1	1	16	17	104	4.5	8.8	165	1	65	1	1	1	730	0	0	0	0	0	1	1	1
1076	2.2	15.2	1.1	287	12.8	1.4	22	34	54	3.6	8.9	215	0	38	0	1	1	730	0	0	0	0	0	0	0	0
1077	NA	14.8	1	161	10.5	NA	NA	NA	NA	4	9.1	319	1	61	0	0	1	730	0	0	0	0	0	1	0	0
1078	1.4	11.6	0.7	192	13.1	3.4	18	20	88	4.2	8.9	337	1	46	0	0	1	730	0	0	0	0	0	0	1	0
1079	1.9	14.6	1.2	207	13.3	115.6	35	29	41	5.1	9.8	573	1	53	0	1	1	730	0	0	0	0	0	0	1	0
1080	1	9.7	1.6	126	13.9	5.7	22	17	97	3.3	8.5	286	1	59	1	1	1	264	0	0	0	1	1	1	1	1
1081	1.8	15.5	0.9	86	8.8	106.6	NA	NA	NA	NA	8.4	251	1	65	0	0	1	730	0	0	0	0	0	1	1	0
1082	0.7	10.4	1.9	548	12.3	11.7	8	8	85	NA	8.5	179	1	70	0	0	1	449	0	0	0	0	1	0	1	0
1083	1.2	12.5	11.4	94	8.3	2.6	8	21	75	4	8.7	232	0	52	1	1	1	730	0	0	0	0	0	0	0	1
1084	1.7	13.1	1.5	200	9.8	15.7	30	21	77	3.9	9.4	158	1	84	1	1	1	1436	0	0	0	0	0	1	1	1
1085	2.1	11.2	0.9	153	8	222.8	26	24	90	2.2	9.3	296	1	57	0	0	1	730	0	0	0	0	0	0	1	0
1086	1.4	13.9	0.9	229	3.9	0.2	43	25	57	4	9.6	396	1	63	0	1	1	730	0	0	0	0	0	1	0	0
1087	0.9	10.4	6.4	200	7.9	5.6	124	144	423	3.3	8.4	275	0	40	0	1	1	730	0	0	0	0	0	1	1	0
1088	1.7	14.7	0.7	140	17.7	NA	13	19	75	4	8.6	197	1	56	0	0	1	730	0	0	0	0	0	0	1	0
1089	0.9	13.6	0.7	109	7.6	66.2	22	25	75	NA	8.7	283	0	79	0	0	1	730	0	0	0	0	0	0	1	0
1090	1.1	10.7	0.9	201	13.2	20.3	18	19	115	3.9	8.8	366	0	75	0	1	1	2963	0	0	0	0	0	0	0	1
1091	1.1	13.4	0.9	88	5.1	2.4	5	15	82	3.8	8.4	342	0	25	0	0	1	730	0	0	0	0	0	1	1	0
1092	1.5	14.4	0.7	96	13.1	40.2	38	104	92	4.1	8.1	290	1	71	0	1	1	730	0	0	0	0	0	1	1	0
1093	2.9	10.5	1.4	95	5.2	78.8	14	18	44	3.2	8.6	145	1	89	1	1	1	779	0	0	0	0	0	0	1	1
1094	1.5	13.3	1.2	223	9.1	NA	14	30	68	3.1	9.1	299	1	79	0	1	1	650	0	0	0	0	1	1	1	0
1095	0.9	10	1.1	356	13.3	NA	NA	NA	NA	NA	9.2	281	0	81	0	0	1	730	0	0	0	0	0	0	1	0
1096	3.1	13.8	0.8	193	12.8	287.2	90	79	214	4.6	8.3	157	1	47	0	1	1	730	0	0	0	0	0	1	1	0
1097	1.8	12.2	0.7	144	10.1	NA	18	57	104	NA	8.7	530	0	70	0	1	0	730	0	0	0	0	0	0	1	0
1098	1.8	13.3	2.2	73	11.2	46.2	31	43	173	3.3	8.6	250	1	62	0	1	1	720	0	0	0	0	1	0	0	0
1099	1.8	13.1	1.1	188	9.4	0.9	40	45	79	3.4	8.5	312	1	64	0	1	1	730	0	0	0	0	0	0	1	0
1100	2.7	12.9	1.1	105	7.2	51.2	17	26	82	4.1	8.3	271	1	74	0	1	1	730	0	0	0	0	0	1	1	0
1101	NA	10.4	1.4	176	7.8	28.2	11	15	55	4.3	9.7	473	0	63	0	1	1	730	0	0	0	0	0	0	0	0
1102	NA	11.7	0.5	98	8.9	30.9	14	14	88	3.9	8.5	564	0	49	0	0	1	730	0	0	0	0	0	1	0	0
1103	1.1	12.4	1.2	334	14.5	103.8	18	20	148	2.6	8.8	317	1	55	0	1	1	1051	0	0	0	0	0	0	1	0
1104	2	12.5	10.3	224	7.8	7.9	18	22	119	3.1	9.6	190	0	55	1	1	1	663	0	0	0	0	1	0	0	1
1105	2.2	11.5	0.7	133	21.4	209.5	17	20	97	3.1	8.6	356	1	39	0	0	1	730	0	0	0	0	0	0	1	0
1106	1.7	12.8	0.6	263	2.4	155.5	69	74	121	3.5	7.4	40	1	56	0	0	1	730	0	0	0	0	0	1	0	0
1107	1.4	12.9	1	178	7.2	142.5	109	64	210	NA	8.9	251	1	51	0	0	1	730	0	0	0	0	0	0	1	0
1108	0.7	8.7	0.8	137	11.7	130.4	169	182	359	3.1	8.7	710	1	45	0	1	1	730	0	0	0	0	0	0	1	0
1109	2.1	9.2	1.2	127	10.8	NA	12	13	56	3.5	10.2	356	1	63	0	1	1	1390	0	0	0	0	0	1	1	0
1110	1.8	12.9	1.3	212	7.1	19.3	36	24	82	4.3	9.3	391	1	52	0	0	1	730	0	0	0	0	0	0	1	0
1111	0.9	11.2	4	92	11.6	40.8	1	21	74	3.8	8.6	222	1	42	0	1	1	1124	0	0	0	0	0	1	1	0
1112	2.6	13.4	0.9	106	7.1	64.2	19	23	66	3.7	8.4	186	0	80	0	1	1	730	0	0	0	0	0	0	1	0
1113	1.4	14.1	0.8	110	10.8	2.6	33	26	84	4.6	8.5	258	1	48	0	1	1	730	0	0	0	0	0	0	0	0
1114	1	13.6	3.3	380	12.2	31	18	19	138	3.5	8.6	331	1	49	1	1	1	920	0	0	0	0	0	0	1	1
1115	1.5	14.7	1	89	9.1	289.6	26	31	88	4.4	9.6	264	1	62	0	1	1	730	0	0	0	0	0	0	1	1
1116	1.1	12.7	4.2	128	8.5	6.3	17	24	101	4.3	10.4	240	0	64	1	0	1	2365	0	0	0	0	0	1	0	1
1117	2.2	11.6	1.4	88	7.2	47.4	29	31	32	4.2	8.9	330	1	56	0	1	1	730	0	0	0	0	0	0	1	1
1118	2.3	15.1	1.6	338	15	208.5	15	12	100	3.9	9.7	310	1	53	1	1	1	1955	0	0	0	0	0	0	1	1
1119	NA	11.8	0.9	104	6.9	NA	15	22	79	3.4	9.1	170	1	77	0	0	1	730	0	0	0	0	0	1	1	0
1120	2.3	15.2	1.1	148	11.9	NA	48	34	98	NA	9.4	213	1	68	0	0	1	730	0	0	0	0	0	0	1	0
1121	NA	15	1.7	327	6.2	18.8	19	21	142	3.7	8.6	220	1	54	0	0	1	202	0	0	0	1	1	0	1	0
1122	2.1	15.5	1.1	290	17.7	43.1	81	140	272	3.5	8.6	154	1	74	1	0	1	730	0	0	0	0	0	1	1	0
1123	1.2	10.1	0.4	110	9.8	79.2	10	11	106	2.9	8.9	591	1	47	0	0	1	730	0	0	0	0	0	0	1	0
1124	1.5	13.3	0.8	303	23.9	152.4	6	8	92	NA	8.3	431	0	63	0	0	1	730	0	0	0	0	0	1	0	0
1125	1.7	12	1	132	9.7	84.5	7	9	109	3.7	8.8	310	1	51	0	0	1	730	0	0	0	0	0	1	0	0
1126	2.2	11.8	1.1	218	9.4	7.5	17	26	88	4	9.8	449	0	57	0	1	1	1964	0	0	0	0	0	1	0	0
1127	2.5	10.3	6.2	215	7.8	15.2	23	22	72	3.7	7.7	199	1	56	1	0	1	2770	0	0	0	0	0	0	0	1
1128	1.6	12.8	0.7	222	9.9	78.1	11	10	61	3.6	9	192	1	44	0	0	1	730	0	0	0	0	0	0	1	0
1129	1	8.8	1.8	114	22.4	NA	34	51	302	2.6	7.5	363	1	66	0	0	1	730	0	0	0	0	0	0	1	1
1130	1.1	13.2	1.2	83	42	122.2	16	26	155	3.3	8.4	975	1	91	0	0	1	455	0	0	0	0	1	1	1	0
1131	NA	11.5	1.8	76	8.3	NA	NA	NA	NA	NA	9.1	381	0	89	0	0	1	730	0	0	0	0	0	0	1	0
1132	0.9	12.1	0.7	108	8.7	32.6	13	21	63	4	NA	516	0	56	0	0	1	730	0	0	0	0	0	1	1	0
1133	1.2	12.6	1.1	187	10.7	95.6	41	36	148	1.9	8.1	264	1	76	0	0	1	131	0	0	1	1	1	0	1	1
